# Supplementary material for: Towards accurate differential diagnosis with large language models
Source: Nature. 2025 Apr 9;642(8067):451–7. doi: 10.1038/s41586-025-08869-4 (PMC12158753; doi:10.1038/s41586-025-08869-4)
Supplement: Supplementary file 4 — DDx lists to release. [file 41586_2025_8869_MOESM4_ESM.xlsx]

## Sheet: DDx Lists
Task	Case ID	Title	Groundtruth	Specialty	Baseline D1	Baseline D2	Baseline D3	Baseline D4	Baseline D5	Baseline D6	Baseline D7	Baseline D8	Baseline D9	Baseline D10	With Support D1	With Support D2	With Support D3	With Support D4	With Support D5	With Support D6	With Support D7	With Support D8	With Support D9	With Support D10	AMIE D1	AMIE D2	MERLIN D3	AMIE D4	AMIE D5	AMIE D6	AMIE D7	AMIE D8	AMIE D9	AMIE D10	Gold-Stan. D1	Gold-Stan. D2	Gold-Stan. D3	Gold-Stan. D4	Gold-Stan. D5	Gold-Stan. D6	Gold-Stan. D7	Gold-Stan. D8	Gold-Stan. D9	Gold-Stan. D10
AMIE	nejmcpc2027080.pdf	Case 34-2021: A 38-Year-Old Man with Altered Mental Status and New Onset of Seizures	Seizure from neurocysticercosis.	Neurology	Neurocysticercosis	Astrocytoma	Ischemic Stroke	Hemorrhagic Stroke.	Secondary Metastasis						Neurocysticercosis	Tuberculosis	Brain Abscess	Astrocytoma	Secondary Metastasis	Stroke	Hemorrahge	Mycotic Granuloma	Craniopharyngioma	Stroke.	Neurocysticercosis	CNS Tuberculosis	CNS Toxoplasmosis	Brain Abscess	Metastatic Brain Cancer	Primary Brain Cancer	CNS Vasculitis	CNS Lyme Disease	Viral Encephalitis	Autoimmune Encephalitis	Neurocysticercosis	Toxoplasmosis	Cancer	Epilepsy	CVA	TIA	Intoxication	Syncope	Migrane	Psychogenic
AMIE	nejmcpc1208153.pdf	Case 32-2013: A 55-Year-Old Woman with Autoimmune Hepatitis, Cirrhosis, Anorexia, and Abdominal Pain	Gastric mucormycosis caused by rhizopus species.	Medicine	Bacterial Peritonitis	Diverticulitis	Ischemic Colitis	Neutropenic Colitis	Liver Failure						Inflammatory Bowel Disease	Typhilitis	C Diff	Ischemic Colitis							Neutropenic Colitis	Typhlitis	Pseudomembranous Colitis	Ischemic Colitis	Ulcerative Colitis	Crohn's Disease	Cytomegalovirus Colitis	Clostridium Difficile Colitis	Graft-versus-host Disease	Amebic Colitis	Gastric mucormycosis	Gastric ulcer	H. pylori	Crohn's disease	Sarcoidosis	CMV infection	Tuberculosis	Variceal bleed	Typhlitis
AMIE	nejmcpc1712224.pdf	Case 10-2018: An 84-Year-Old Man with Painless Unilateral Testicular Swelling	Mycobacterial epididymo-orchitis due to Myco-	Medicine	Testicular Cancer	Inguinal Hernia	Varicocele	Hydrocele	Mumps	Abscess	Epididymitis	Tuberculosis	Stromal Tumor		Testicular Cancer	Hydrocele	Varicocele	Spermatocele	Orchitis	Torsion	Epididymitis		Inguinal Hernia		Primary Testicular Malignancy (e.g., Seminoma, Nonseminoma)	Secondary Testicular Malignancy (e.g., Lymphoma, Leukemia)	Epididymo-orchitis	Granulomatous Orchitis	Testicular Torsion	Inguinoscrotal Hernia	Hydrocele	Hematocele	Spermatocele	Varicocele	Mycobacterial epididymo-orchitis due to Myco- bacterium tuberculosis.	Malignancy associated testicular swelling	Bacterial orchitis	Viral orchitis	Hernia
AMIE	nejmcpc1209274.pdf	Case 35-2013: A 77-Year-Old Man with Confusion and Malaise	High-grade B-cell lymphoma with features intermediate between diffuse large-B-cell lymphoma and Burkitt’s lymphoma, as well as concurrent MYC and IGH-BCL2 rearrangements involving lymph nodes, bone marrow, blood, and the urinary bladder.	Hematology	Hypercalcemia Of Malignancy	Prostate Cancer Recurrance	Primary Hyperparathyroidism	Hypercalcemia Due To Hydrochlorthiazide							Hypercalcemia Secondary To Malignancy	Metastatic Cancer	Hyperparathyroidism								Small Cell Lung Cancer	Lymphoma	Metastatic Urothelial Carcinoma	Metastatic Prostate Cancer	Squamous Cell Lung Cancer	Adenocarcinoma Of Unknown Primary	Renal Cell Carcinoma	Melanoma	Germ Cell Tumor	Neuroendocrine Tumor	Lymphoma	Bladder cancer	Lung cancer	Multiple myeloma	Leukemia
AMIE	nejmcpc1302332.pdf	Case 21-2013: A 68-Year-Old Man with Metastatic Melanoma	Metastatic melanoma with a BRAF V600E mutation and an abscopal response to stereotactic radiosurgery.	Medicine	Metastatic Melanoma	Abscess	Inguinal Hernia		Lymphadenopathy Due To Leg Infection						Inguinal Hernia	Femoral Hernia	Aneurysm	Malignant Lymphadenopathy	Reactive Lymphadenopathy						Metastatic Melanoma	Squamous Cell Carcinoma	Lymphoma	Sarcoma	Merkel Cell Carcinoma	Atypical Fibroxanthoma	Desmoplastic Melanoma	Sebaceous Carcinoma	Leiomyosarcoma	Malignant Fibrous Histiocytoma	Metastatic melanoma	Lymphoma	Sarcoma	Bacterial infection and inguinal abscess	Chancroid	Syphillis	Inguinal hernia
AMIE	nejmcpc1400834.pdf	Case 26-2014: A 21-Month-Old Boy with Lethargy, Respiratory Distress, and Abdominal Distention	Salicylate poisoning.	Pediatrics	Diabetes Mellitus 1	Bacterial Gastroenteritis	Viral Gastroenteritis								Gastroenteritis	Appendicitis	Mesenteric Lymphadenitis	Peritonitis	Peptic Ulcer	Food Poisoning					Diabetic Ketoacidosis	Inborn Error Of Metabolism	Toxic Ingestion	Sepsis	Intracranial Hemorrhage	Meningitis Or Encephalitis	Reye's Syndrome	Acute Abdomen	Intussusception	Child Abuse	Toxin--salicylate poisoning	Other toxin exposure	Encephalitis	Intussuception	Sepsis	Volvulus	Metabolic disorder	Adrenal crisis	Viral gastroenteritis with severe dehydration	Reye Syndrome
AMIE	nejmcpc1404334.pdf	Case 20-2015: A Newborn Girl with Hypotension, Coagulopathy, Anemia, and Hyperbilirubinemia	Neonatal hemochromatosis (gestational alloim- mune liver disease), with erythroblastosis of the placenta and siderosis of the minor salivary gland.	Pediatrics	Hematological / Hemolytic Disorder	Infection - Septic Shock	DIC	Hemorrhagic Shock	Congenital Heart Disease	Inherited Metabolic Disease	Chromosomal Disorder	Iatrogenic Or Drug Reaction	Complications Of Premature Birth	Complications Of Emergency C-section	DIC	Congenital Factor Deficiency	Liver Disease	Inherited Metabolic Disease	Sepsis	Intrauterine Trauma	Hematological / Hemolytic Disorder	Congenital Heart Disease	Fetomaternal Hemorrhage	Drug Reaction	Disseminated Intravascular Coagulation (DIC)	HELLP Syndrome	Sepsis	Congenital Viral Infection	Fetomaternal Hemorrhage	Hemolytic Uremic Syndrome	Thrombotic Thrombocytopenic Purpura	Atypical Hemolytic Uremic Syndrome	Metabolic Disorder	Congenital Heart Defect	Liver failure	Sepsis	Inborn error of metabolism	Maternal autoimmune disorder with neonatal antibodies/alloimmune	Bleeding disorder	Bone marrow failure	Hemolytic anemia	Vitamin K deficiency	Urea cycle defect
AMIE	nejmcpc1701763.pdf	Case 2-2018: A 41-Year-Old Woman with Vision Disturbances and Headache	neurolymphomatosis.	Ophthalmology	CNS Vasculitis - Bechet's	CNS Vasculitis - SLE	Pseudotumor Cerebri	CNS Malignancy	Optic Neuritis	Sinus Thrombosis	Granulomatosis Polyangiitis	Viral Meningitis			SLE	Pseudotumor Cerebri	Optic Neuritis	Venous Sinus Thrombosis	Intracranial Mass Lesion	Glaucoma	HTN Retinopathy	Posterior Ischemic Optic Neuropathy	Diabetic Retinopathy		Pseudotumor Cerebri (idiopathic Intracranial Hypertension)	Systemic Lupus Erythematosus (SLE)	Posterior Reversible Encephalopathy Syndrome (PRES)	Central Nervous System (CNS) Vasculitis	Neuromyelitis Optica (NMO)	Acute Disseminated Encephalomyelitis (ADEM)	Multiple Sclerosis (MS)	Sarcoidosis	Behcet's Disease		Of idiopathic intracranial hyper- tension	Papilledema	Complicated migraine headache	TIA	Drug induced intracranial hypertension
AMIE	nejmcpc2027078.pdf	Case 39-2020: A 29-Month-Old Boy with Seizure and Hypocalcemia	Vitamin D deficiency.	Pediatrics	Rickets	Seizure Disorder	Anaphylatic Reaction	Hypoparathyroidism	Malnutrition	Hypophosphatemia	Vitamin D Deficiency	Pseudohypoparathyroidism	TBI	Child Abuse	Vitamin D Deficiency	Vitamin D Dependent Rickets	Hypophosphatemic Rickets	Renal Osteodystrophy	Fanconi Syndrome	Congenital Hypophosphatemia	Oncogenic Rickets	Medication Induced Rickets	Malnutrition	Seizures	Nutritional Rickets (most Likely, Given The Patient's History Of A Restrictive Diet And Low Vitamin D Levels)	Renal Rickets (due To Chronic Kidney Disease)	Vitamin D-dependent Rickets (types 1 And 2)	Hypophosphatemic Rickets	Fanconi Syndrome	Ontogenic Hypophosphatasia	Tumor-induced Rickets	Medication-induced Ricket			Vitamin D deficiency	Hypoparathyroidism	Pseudohypoparathyroidism	DiGeorge Syndrome	Vitamin D resistant Rickets	Hypophosphatemic Rickets	Renal osteodystrophy	Fanconi syndrome	Tyrosinemia	Cystinosis
AMIE	nejmcpc1400837.pdf	Case 12-2015: A Newborn Boy with Respiratory Distress, Lethargy, and Hypernatremia	Primitive neuroectodermal tumor of the central nervous system, WHO grade IV of IV, with in- volvement of the thalamus, medial cerebral cortex, brain stem, cerebellar white matter, and spinal subarachnoid space. Meconium aspiration syndrome with associ- ated persistent pulmonary hypertension.	Pediatrics	COVID	CVA	Pulmonary Embolism	Tuberculosis	HTN Secondary To Atherosclerosis	TIA	Seizures	Brain Tumor	Hypoglycemia	Intracranial Hemorrhage	Ischemic Stroke	Intracerebral Hemorrhage	Subarachnoid Hemorrhage	TIA	Seizure	Brain Tumor	Meningitis/encephalitis	Metabolic Encephalopathy	Toxic Encephalopathy	Psychiatric Disorder	Hypoxic Ischemic Encephalopathy	Intraventricular Hemorrhage	Sepsis	Meningitis	Meconium Aspiration Syndrome	Pneumothorax	Persistent Pulmonary Hypertension Of The Newborn	Cerebral Edema	Hydrocephalus	Metabolic Disorder (e.g., Hypoglycemia, Hypocalcemia)	Primitive neuroectodermal tumor	ATRT	Intracranial hemorrhage with hydrocephalus	Sepsis	Pituitary tumor	Panhypopituitarism with DI	Inborn error of metabolism	TORCH infection	Persistent pulmonary hypertension	Meningitis
AMIE	nejmcpc1601840.pdf	Case 23-2016: A 46-Year-Old Man with Somnolence after Orthopedic Surgery	Somnolence due to the cerebral fat embolism syndrome.	Medicine	Myxoid Chondrosarcoma	Fat Embolism	Ischemic Stroke	Drug Abuse	Adverse Reaction To Anesthesia	Drug Overdose	Parasitic Infection	Metastatic Cancer To Brain	Anemia	Heart Attack	Postoperative Delirium	Sepsis	Medication Side Effects	Electrolyte Imbalance	Intracranial Hemorrhage	Stroke	Hypoglycemia	Hypercarbia	Hypoxia	Meniere's Disease	Postoperative Sepsis	Ischemic Stroke	Intracranial Hemorrhage	Seizure	Delirium	Medication Effect/overdose	Hyponatremia	Hypercalcemia	Nonconvulsive Status Epilepticus	Meniere's Disease	Fat embolism syndrome	Sepsis	Metabolic derangements	Post op- hypoxic ischemic encephalopathy	Malignant Hyperthermia	Opioid overdose	Neuroleptic malignant syndrome	Serotonin syndrome	Bacterial meningitis	Viral encephalitis
AMIE	nejmcpc2201244.pdf	Case 24-2022: A 31-Year-Old Man with Perianal and Penile Ulcers, Rectal Pain, and Rash	Infection with monkeypox virus, West African clade.	Medicine	Syphillis	Gonorrhea	Chlamydia	HIV	AIDS	HSV	Proctitis	EBV	Shingles		HSV	Syphillis	Chancroid	LGV	Granuloma Inguinale	IBS	Cutaneous Drug Reaction	HIV Infection	Other Infections		Herpes Simplex Virus (HSV) Infection	Syphilis	Lymphogranuloma Venereum (LGV)	Chancroid	Granuloma Inguinale	Donovanosis	Mycoplasma Genitalium Infection	Cytomegalovirus (CMV) Infection	Amebiasis	Inflammatory Bowel Disease (IBD)	MonkeyPox	Syphillis	HSV	Granuloma inguinale	Chanchroid	Lymphogranuloma venereum	HIV	Mycoplasma genitalium infection	Molluscum Contagiosum	Gonorrhea
AMIE	nejmcpc2107354.pdf	Case 38-2021: A 76-Year-Old Woman with Abdominal Pain, Weight Loss, and Memory Impairment	Lead poisoning.	Medicine	Volvulus	Porphyria	SBO	Mesenteric Ischemia	Ptsd	Ibs	Crohns	Ulcerative Colitis	Stomach Cancer	Anemia	Acute Intermittent Porphyria	Lead Poisoning	Celiac Disease	Crohns Disease	Small Bowel Obstruction	Colon Cancer	IBS	GI Bleed	Functional Abdominal Pain Syndrome	Depression	Intestinal Obstruction	Lead Poisoning	Porphyria	Anemia	Infection	Hyponatremia	Dehydration	Malnutrition	Suicidal Ideation	Post-traumatic Stress Disorder	Lead poisoning	Iron deficiency anemia	Vitamin b12 deficiency	Acute intermittent porphyria	Micronutrient deficiencies.
AMIE	nejmcpc2004979.pdf	Case 37-2020: A 35-Year-Old Man with Lymphadenopathy and Petechiae	Necrotizing granulomatous lymphadenitis due to Mycobacterium tuberculosis complex.	Medicine	Tuberculosis	Lymphoma	Syphilis	ITP	Bartonella	Sarcoma	Drug Reaction	Hiv	Cmv	Lyme	Infection, HIV	Viral Infection	Bacterial Infection (TB, Mycobacteria)	Malignancy - Lymphoma	Autoimmmune Disease	Medication Induced	ITP				TB	Histoplasmosis	HIV	CMV	EBV	Lymphoma	Metastatic Cancer	ITP			Necrotizing granulomatous lymphadenitis due to Mycobacterium tuberculosis complex	Severe thrombocytopenia 2/2 mycobacterial infection	Lymphoma
AMIE	nejmcpc1504839.pdf	Case 37-2015: A 76-Year-Old Man with Fevers, Leukopenia, and Pulmonary Infiltrates	Disseminated Mycobacterium bovis infection.	Medicine	Sarcoidosis	Sarcoidosis With Superimposed Bacterial Infection	Tuberculosis	Other Fungal Infection , Coccidiomycosis	Histoplasmosis	Hypersensitivity Pneumonitis					BCG Infection	Fungal Infection	Tuberculosis	Pneumonia	Sarcoidosis	Lymphoma	Metastatic Cancer	Autoimmune Pneumonitis	Drug Reaction		Granulomatosis With Polyangiitis (Wegener's)	Hypersensitivity Pneumonitis	BCGosis	Sarcoidosis	Drug-induced Pneumonitis	Chronic Infection (e.g., Fungal, TB)	Malignancy (e.g., Lymphoma)	Asbestos-related Lung Disease	Idiopathic Pulmonary Fibrosis	Collagen Vascular Disease (e.	Hypersensitivity pneumonitis due to nontuberculous mycobacterial infection	Viral infection	Churg struass disease	Idiopathic pulmonary fibrosis	Fungal infection	Sarcoidosis	Rheumatoid arthritis
AMIE	nejmcpc1409840.pdf	Case 8-2015: A 68-Year-Old Man with Multiple Myeloma, Skin Tightness, Arthralgias, and Edema	Scleroderma.	Medicine	Reaction To The Gadolinium Contrast	Side Effects To The Medications	Reaction To The Transplant	Amyloidosis							Gadolinium Associated Systemic Sclerosis	Amyloidosis	Scleroderma.	Graft Vs Host Disease	Fibroblastic Rheumatism	Lipodermasclerosis	Cellulitis	Panniculitis	Eosinophilic Fasciitis		Scleroderma	Scleromyxedema	Eosinophilic Fasciitis	Nephrogenic Systemic Fibrosis	Graft Versus Host Disease	POEMS Syndrome	Systemic Lupus Erythematosus	Amyloidosis	Lichen Sclerosus Et Atrophicus	Mixed Connective Tissue Disease	Scleroderma	Nephrogenic systemic fibrosis	Amyloidosis	Scleromyxedema	Eosinophilic fasciitis
AMIE	nejmcpc1916251.pdf	Case 41-2020: A 62-Year-Old Man with Memory Loss and Odd Behavior	Frontotemporal lobar degeneration with tau- positive inclusions (FTLD-tau) consistent with Pick’s disease.	Neurology	Alzheimer Dementia	Lewy Body Dementia	Cerebritis	Meningitis	Wernicke Encephalopathy						Frontotemporal Dementia	Alzheimer Dementia	Dementia With Lewy Bodies	Vascular Dementia	CJD	NPH	Psychiatric Disorder	Substance Abuse	Medication Side Effects	Traumatic Brain Injury	Behavioral Variant Frontotemporal Dementia	Semantic Variant Primary Progressive Aphasia	Logopenic Variant Primary Progressive Aphasia	Alzheimer's Disease	Dementia With Lewy Bodies	Vascular Dementia	Parkinson's Disease Dementia	Normal Pressure Hydrocephalus	Chronic Traumatic Encephalopathy	Limbic-predominant Age-related TDP-43 Encephalopathy (LATE)	Picks Disease, FTD	Vascular Dementia	Alzheimers Disease	CJD	Huntington Disease	Normal Pressure Hydrocephalus	Lewy body Disease	Progressive Supranuclear Palsy	HIV	Syphilis
AMIE	nejmcpc2027088.pdf	Case 4-2021: A 70-Year-Old Woman with Dyspnea on Exertion and Abnormal Findings on Chest Imaging	Diffuse idiopathic pulmonary neuroendocrine cell hyperplasia.	Medicine	Interstitial Lung Disease	Pneumonitis	Eosinophilic Pneumonia	Interstitial Pneumonia	Sarcoidosis						Chronic Eosinophilic Pneumonia	Chronic Hypersensitivity Pneumonitis (HP)	Asthma	BronchiBronchiolitis Obliterans Organizing Pneumonia (BOOP)	Interstitial Lung Disease	Sarcoidosis	Amyloidosis				Chronic Hypersensitivity Pneumonitis	Chronic Eosinophilic Pneumonia	Granulomatosis With Polyangiitis (GPA), Formerly Known As Wegener's Granulomatosis	Hypereosinophilic Syndrome	Churg-Strauss Syndrome	Asthma	Nonspecific Interstitial Pneumonia	Lymphangioleiomyomatosis	Pulmonary Langerhans Cell Histiocytosis	Bronchiolitis Obliterans Organizing Pneumonia	Diffuse idiopathic pulmonary neuroendocrine cell hyperplasia	Interstitial lung disease	Reactive airway disease/asthma	Congestive heart failure	Hypersensitivity pneumonitis	Allergic bronchopulmonary aspergillosis	Eosinophilic granulomatosis with polyangiitis	Bronchiectasis
AMIE	nejmcpc1512452.pdf	Case 9-2016: A 29-Year-Old Man with Dyspnea and Chest Pain	Pulmonary embolism and an intracardiac mass due to a metastatic germ-cell tumor.	Medicine	Myxoma	Sarcoma	Thrombus	Infectious Vegetation							Atrial Tumor	Vegetation	Myxoma	Sarcoma	Metastasis	Infective Endocarditis	Thrombus	Pulmonary Embolism	Pneumothorax	Pleuritis	Right Heart Mass, Most Likely A Vegetation	Pulmonary Embolism	Infective Endocarditis	Rheumatic Heart Disease	Tricuspid Valve Disease	Pulmonary Artery Sarcoma	Atrial Myxoma	Fibroelastoma	Papillary Fibroelastoma	Metastatic Tumor	Pulmonary embolism with large intracardiac mass	Venous thromboembolism	Endocarditis	Benign cardiac tumors	Malignant cardiac tumors
AMIE	nejmcpc1413304.pdf	Case 33-2015: A 57-Year-Old Woman with Hair Loss and Deepening Voice	Ovarian hyperthecosis.	Medicine	Ovarian Tumor	PCOS	Adrenal Tumors	Testosterone Abuse							Sclerosing Stromal Tumor	Ovarian Hyperthecosis	PCOS	Adrenal Tumors	CAH	Cushing's	Acromegaly				Sertoli-Leydig Cell Tumor	Hilus Cell Tumor	Granulosa Cell Tumor	Adrenal Tumor	Cushing's Syndrome	Polycystic Ovary Syndrome	Hyperthecosis	Idiopathic Hirsutism	Medication-induced Hirsutism	Androgen-secreting Ovarian Tumor	Ovarian hyperthecosis	Ovarian tumor	Adrenal tumor	Cushing disease	PCOS	Congenital adrenal hyperplasia	Acromegaly
AMIE	nejmcpc2300895.pdf	Case 15-2023: A 33-Year-Old Man with Paresthesia of the Arms and Legs	Functional vitamin B12 deficiency from use of nitrous oxide.	Medicine	Meningioma	Lambert Eaton Syndrome	Cocaine Induced Vasculitis	Infectious Encephalitis Due To Cocaine Use							Acute Disseminated Encephalomyelitis	Lyme Disease	Neurosyphilis	HIV-associated Neurocognitive Disorders (HAND)	Brain Tumor	Multiple Sclerosis	B12 Deficiency	Folate Deficiency	Toxic Neuropathy	Folic Acid Deficiency	Vitamin B12 Deficiency	Copper Deficiency	HIV Myelopathy	Lyme Disease	Neurosyphilis	Subacute Combined Degeneration	Myelopathy Due To Nitrous Oxide Or Cocaine Use	Hereditary Sensory And Autonomic Neuropathy	Toxic Neuropathy	Central Nervous System Lymphoma	Functional vitamin B12 deficiency from use of nitrous oxide.	Subacute myeloneuropathy	Tickborne Illness	Syphilis	Enterovirus	Toxic exposure	Mechanical disruption of the cervical spinal cord by a mass.	Autoimmune disease	Cancer	CIDP
AMIE	nejmcpc1501149.pdf	Case 16-2015: A 9-Year-Old Girl with Loss of Consciousness and Seizures	Cat scratch disease (encephalopathy associated with Bartonella henselae).	Radiology	MELAS	Epilepsy	Meningitis/ Encephalitis	Traumatic Injury To Brain From Fall							Acute Leukoencephalopathy With Restricted Diffusion	Ischemia / Infarction Brain	Posterior Reversible Encephalopathy	Environmental Toxin.							Postictal State Following Secondarily Generalized Tonic-clonic Seizure	Remote Effects Of Head Trauma (cerebral Contusion)	Intracranial Hemorrhage (subdural Hematoma, Epidural Hematoma, Intraparenchymal Hemorrhage)	CNS Infection (bacterial Meningitis, Viral Encephalitis)	CNS Malignancy (primary Brain Tumor, Metastatic Lesion)	Acute Metabolic Derangement (hypoglycemia, Hyponatremia, Hypernatremia, Etc.)	Toxic				Cat Scratch Disease	Infectious encephalopathy.	Mitochondrial encephalomyopathy, lactic acidosis, and stroke like episodes	Toxoplasmosis	Q fever	Kikuchi’s disease	Lymphoma	Sarcoidosis/Autoimmune encephalitis	Mycoplasma infection	HIV
AMIE	nejmcpc1409839.pdf	Case 9-2015: A 31-Year-Old Man with Personality Changes and Progressive Neurologic Decline	Frontotemporal lobar degeneration with tau-posi- tive inclusions (Pick’s disease subtype) due to a Gly389Arg MAPT mutation, resulting in the be- havioral variant of frontotemporal dementia with parkinsonism.	Neurology	Depression	Vascular Dementia	Manic Depression	Parkinsonism	Lewy Body Dementia	CJD	Cerebritis				Frontotemporal Dementia	Alzheimer's Disease	Lewy Body Dementia	Parkinson's Disease	Limbic Encephalopathy						Frontotemporal Dementia (FTD)	FTD With Parkinsonism Linked To Chromosome 17 (FTDP-17)	Pick's Disease	Alzheimer's Disease	Vascular Dementia	Lewy Body Dementia	Creutzfeldt-Jakob Disease	Huntington's Disease	Progressive Supranuclear Palsy (PSP)	Corticobasal Degeneration (CBD)	FTD behavioral variant	Kulver Bucy	Alzheimers	Corticobasal degen	Hunningtons	LBD
AMIE	nejmcpc1214220.pdf	Case 3-2014: A 61-Year-Old Woman with Gastrointestinal Symptoms, Anemia, and Acute Kidney Injury	Type II cryoglobulinemia with acute glomerulonephritis and renal vasculitis. Monoclonal B-cell population of unknown significance.	Medicine	FSGS	Glomerulonephritis	Lymphoma	Renal Cancer	Kidney Stones	Renal Failure					HUS	TTP	AKI	GI Bleed	Sepsis	Lymphoma	Autoimmune Disease	Viral Infection	Bacterial Infection	Medication Side Effect	Hemolytic Uremic Syndrome	Thrombotic Thrombocytopenic Purpura	IgA Vasculitis (Henoch-Schonlein Purpura)	Cryoglobulinemia	Systemic Lupus Erythematosus	Vasculitis (e.g., Polyarteritis Nodosa, Granulomatosis With Polyangiitis)	Atypical Hemolytic Uremic Syndrome	Malignant Hypertension	Sepsis	Acute Interstitial	Rapidly progressive glomerulonephritis with cryo assoc vasculitis	Anti-glomerular basement membrane disease	ANCA assoc vasculitis	Malignancy	IgA nephropathy	HSP	Autoimmune diseases SLE RA with cryoglobulinemia	Infections	Hepatitis B/C	Monoclonal gammopathies
AMIE	nejmcpc1800321.pdf	Case 9-2018: A 55-Year-Old Man with HIV Infection and a Mass on the Right Side of the Face	Burkitt-like lymphoma with 11q aberrations.	Medicine	Parotid Tumor	Chrons Flare Up	Lymphoma	Kaposi Sarcoma	Tuberculosis						Parotid Lymphoma	Parotid Squamous Cell Carcinoma	Tuberculosis	Cryptococcus	Histoplasmosis	BLEC	DILS35				Diffuse Large B-cell Lymphoma (DLBCL)	Burkitt Lymphoma	Non-Hodgkin Lymphoma	Squamous Cell Carcinoma	Warthin's Tumor	Mucoepidermoid Carcinoma	Adenoid Cystic Carcinoma	Lymphoepithelial Cyst	Metastatic Cancer	Kaposi Sarcoma	Burkitt-like lymphoma with 11q aberrations	Parotitis - viral/bacterial	Autoimmune disease	Stones	Fungal parotitis
AMIE	nejmcpc1304163.pdf	Case 22-2014: A 40-Year-Old Woman with Postpartum Dyspnea and Hypoxemia	Peripartum cardiomyopathy.	Medicine	Postpartum Cardiomyopathy	Dilated Cardiomyopathy	Myxedema Coma	Cardiogenic Shock	Pneumonia	Sepsis					Peripartum Cardiomyopathy	Pulmonary Embolism	ARDS	MI	Infection	Hyperthyroidism					Peripartum Cardiomyopathy	Amniotic Fluid Embolism	Acute Pulmonary Embolism	Acute Respiratory Distress Syndrome	Sepsis	Cardiogenic Shock	Myocardial Infarction	Hypertensive Crisis	Fluid Overload	Iatrogenic Causes (e.g., Medication Reaction, Contrast-induced Nephropathy)	Peripartum cardiomyopathy	Acute coronary syndrome	Coronary dissection	Pulmonary embolism	Thyrotixicosis	Pericardial tamponade	Preeclampsia	Aspiration	Amniotic embolization
AMIE	nejmcpc2002418.pdf	Case 17-2020: A 68-Year-Old Man with Covid-19 and Acute Kidney Injury	Acute kidney injury in the context of severe acute respiratory syndrome coronavirus 2 (SARS-CoV-2) infection.	Medicine	AKI	Glomerulonephritis	ARDS	COVID Pneumonia	Nephrotic Syndrome						COVID Pneumonia	ARDS	Sepsis	AKI	Heart Failure	Drug Toxicity	ACS				COVID-19	Community-acquired Pneumonia (bacterial Or Viral, Other Than COVID-19)	Acute Kidney Injury	Acute Respiratory Distress Syndrome	Sepsis	Cardiogenic Shock	Metabolic Acidosis	Respiratory Acidosis	Hypervolemia	Hypovolemia	Acute kidney injury in the context of severe acute respiratory syndrome coronavirus 2 (SARS-CoV-2) infection.	ATN	ARDS	Sepsis	Heart failure
AMIE	nejmcpc2300894.pdf	Case 18-2023: A 19-Year-Old Woman with Dyspnea and Tachypnea	Takayasu’s arteritis.	Medicine	Infective Endocarditis	Connective Tissue Disease	Lung Cancer	Atypical Pneumonia	COVID						Infective Endocarditis	Rheumatic Disease	Infectious Aortitis	Autoimmune Disease	Connective Tissue Disease	Aortic Dissection	Pneumonia	Aortic Root Abscess			Infective Endocarditis	Aortitis, Such As Takayasu Arteritis Or Giant Cell Arteritis	Autoimmune Disease, Such As Systemic Lupus Erythematosus Or Rheumatoid Arthritis	Marfan Syndrome Or Other Connective Tissue Disorder	Congenital Heart Defect, Such As A Bicuspid Aortic Valve	Aortic Dissection	Atherosclerosis	Syphilis	Tuberculosis	Trauma	Takayasu’s arteritis.	Valvular malcoaptation.	Cardiomyopathy	Infectious Aortitis	RA	Spondyloarthritis	IgG4-related disease	Cogan’s syndrome	Behçet’s disease
AMIE	nejmcpc2002420.pdf	Case 30-2020: A 54-Year-Old Man with Sudden Cardiac Arrest	Pseudohyperaldosteronism suggestive of exces- sive licorice consumption complicated by cardiac arrest associated with ventricular fibrillation.	Medicine	Cardiac Arrhythmia	Hypokalemia	Aspiration	Seizure	CVA	Drug Adverse Reaction	Myocarditis	Brugada Syndrome	Electrolyte Disturbance Other Than Hypokalemia	Vasovagal Syncope	Hypokalemia	Ischemic Heart Disease	Cardiomyopathy	Long QT Syndrome	Brugada Syndrome	Wolf-parkinson-white Syndrome	Myocarditis	Valvular Heart Disease	Electrolyte Imbalance	Drug Toxicity	Hypokalemia	Ischemic Cardiomyopathy	Dilated Cardiomyopathy	Hypertrophic Cardiomyopathy	Arrhythmogenic Right Ventricular Cardiomyopathy	Myocarditis	Endocarditis	Aortic Dissection	Pulmonary Embolism	Toxic Ingestion	Excessive licorice consumption	Genetic disorder	Hypokalemia	Pituitary, adrenal, or ectopic tumors	Hyperreninemic hyperaldosteronism
AMIE	nejmcpc1706106.pdf	Case 31-2017: A 19-Month-Old Girl with Failure to Thrive	The diencephalic syndrome due to a pilomyxoid astrocytoma.	Pediatrics	Autoimmune Hyperthyroidism	Idiopathic Hyperthyroidism	Celiac Disease	Cystic Fibrosis	Growth Hormone Deficiency	Malabsorption	Psychogenic FTT				Congenital Enteropathy	Malabsorption Disorder	Hyperthyroidism	Growth Hormone Deficiency	Inadequate Oral Intake	Genetic Disorder Such As Prader-Willi					Celiac Disease	Inflammatory Bowel Disease	Cystic Fibrosis	Gastroesophageal Reflux	Feeding Disorder/oral Aversion	Endocrine Disorder (hypothyroidism, Growth Hormone Deficiency, Etc.)	Congenital Heart Disease	Chronic Infection (HIV, TB, Etc.)	Malabsorption (other Than Celiac Disease)	Malignancy	Growth hormone deficiency	Congenital heart disease	Adrenal insufficency	Protein malabsorption	Cystic fibrosis	Hyperthyroidism	Parasitic infection	Neglect
AMIE	nejmcpc1509455.pdf	Case 7-2016: An 80-Year-Old Man with Weight Loss, Abdominal Pain, Diarrhea, and an Ileocecal Mass	Tuberculous enteritis.	Medicine	Tuberculosis	Colon Cancer	Metastatic Cancer	Abscess	Fungal Infection	Toxic Megacolon Due To C Diff	Inflammatory Bowel Disease				Tuberculosis	Paracoccidiomycosis	Malignancy	Abscess	Toxic Megacolon Due To C Diff						Crohn's Disease	Inflammatory Bowel Disease, Unclassified	Tuberculosis, Gastrointestinal	Nontuberculous Mycobacterial Infection	Invasive Aspergillosis	Histoplasmosis	Strongyloidiasis	Lymphoma	Adenocarcinoma	Kaposi Sarcoma	Tuberculous enteritis	Carcinoid syndrome	Lymphoma	Chrons disease	Colon adenocarcinoma
AMIE	nejmcpc1208152.pdf	Case 26-2013: A 46-Year-Old Woman with Muscle Pain and Swelling	Inflammatory myopathy and myasthenia gravis associated with thymoma.	Medicine	Rhabdomolysis	Compartment Syndrome	Sarcoma	Myositis	Lymphoma						Thymoma	Polymyositis	Dermatomyositis	Sarcoma	Rhadbomyolysis	Lymphoma	Sarcoidosis				Thymoma	Lymphoma	Germ Cell Tumor	Thyroid Cancer	Metastatic Cancer	Sarcoidosis	Aortic Aneurysm	Mediastinal Cyst	Fibrosing Mediastinitis	Castleman Disease	Thymoma	Inflammatory myopathy	Miasthenia gravis	Lymphoma	Polymyositis	Dermatomyositis	Inclusion body myositis	Germ cell tumor	Myopathy
AMIE	nejmcpc1406663.pdf	Case 31-2015: A 29-Year-Old Man with Thymoma, Diarrhea, and Weight Loss	Thymoma (types B2 and B3, clinical stage 4A), with associated cellular and humoral immuno- deficiency (Good’s syndrome), autoimmune enter- opathy, and pure red-cell aplasia.	Medicine	Metastatic Thymoma	Inflammatory Colitis	Pulmonary Embolism	Drug Induced Gastroenteritis							Metastatic Recurrent Thymoma	Inflammatory Bowel Disease	Drug Induced Diarrhea	Sarcoidosis	Malabsorption						Infectious Diarrhea	Antibiotic-associated Diarrhea	C. Difficile Infection	Drug-induced Diarrhea	Inflammatory Bowel Disease	Celiac Disease	Irritable Bowel Syndrome	Malabsorption	Endocrine Disorder (e.g., Hyperthyroidism)	Malignancy-associated Diarrhea	Thymoma associated autoimmunity	Colitis	Metastatic thymoma	Autoimmune enteropathy	Good syndrome	Diarrhea due to systemic drug therapy	Immunodeficiency	Red cell aplasia	Infectious diarrhea	Non-infectious diarrhea
AMIE	nejmcpc1209275.pdf	Case 22-2013: A 51-Year-Old Woman with Epistaxis and Oral Mucosal Ulcers	Mucous-membrane pemphigoid.	Surgery	Apthous Ulcers	HSV Ulcers	Pemphigus Vulgaris	Lupus	Drug Reaction						Behcet's Disease	Wegener's Granulomatosis	Herpetic Ulceration	Lupus	Bullous Pemphigoid	Oral Squamous Cell Carcinoma	Coksackie Disease				Granulomatosis With Polyangiitis (GPA), Previously Known As Wegener's Granulomatosis.	Eosinophilic Granulomatosis With Polyangiitis (EGPA), Previously Known As Churg-Strauss Syndrome.	Microscopic Polyangiitis (MPA).	IgA Vasculitis (Henoch-Schönlein Purpura).	Cryoglobulinemic Vasculitis.	Antineutrophil Cytoplasmic Antibody (ANCA)-associated Vascul					Mucus membrane pemphigoid	Bechet	Chron's disease	Apthous ulcers	Viral infections	Wegner's granulomatosis
AMIE	nejmcpc1501148.pdf	Case 10-2016: A 22-Year-Old Man with Sickle Cell Disease, Headache, and Difficulty Speaking	Multifocal infarction in the territory of the left middle cerebral artery due to artery-to-artery thromboembolism resulting from occlusion of the left internal carotid artery; the infarction was related to sickle cell arteriopathy and re- sulted in alexia, partial Gerstmann syndrome, and cardiac dysautonomia. Multiple intracranial aneurysms, related to sickle cell arteriopathy.	Neurology	Stroke	Intracranial Aneurysm	Sickle Cell Related Neurological Complication	Meningitis	Encephalopathy	Ibuprofen Related Neurotoxicity	Venous Sinus Thrombosis	Intracranial Hemorrhage	Atypical Migraine	Conversion Disorder	Intracranial Hemorrhage / Hemorrhagic Stroke	Subarachnoid Hemorrhage	Ischemic Stroke	Cerebral Venous Sinus Thrombus	TIA	Brain Tumor	Meningitis	Encephalitis	Ibuprofen Induced Central Nervous System Toxicity	Seizure	Intracranial Hemorrhage	Ischemic Stroke	Seizure	Migraine With Aura	Transient Ischemic Attack	Subarachnoid Hemorrhage	Brain Tumor	Infection (e.g., Meningitis, Encephalitis)	Metabolic Derangement (e.g., Hypoglycemia, Electrolyte Imbalance)	Toxicity (e.g., Drug Overdose, Carbon Monoxide Poisoning)	Sickel Cell Arteriopathy	Dissection	Coagulopathy	Reversible Vasoconstriction Syndrome	Cardioembolism	Migraine		Venous Sinus Thrombosis
AMIE	nejmcpc2115846.pdf	Case 9-2022: A 56-Year-Old Woman with Fever, Myalgias, Diarrhea, and Cough	Anaplasmosis.	Medicine	COVID-19 Infection	Lyme Disease	RMSF	Ehrlichiosis	Interstitial Pneumonia	Atypical Pneumonia					COVID-19 Infection	Atypical Pneumonia Due To Mycoplasma Pneumoniae	Atypical Pneumonia Due To Legionella Pneumophila	Atypical Pneumonia Due To Chlamydia Pneumoniae	Anaplasmosis	Ehrlichiosis	Babesiosis	Tularemia	Histoplasmosis	Coccidioidomycosis	COVID-19 (despite 2 Negative PCR Tests, FALSE Negative Rate Is Estimated To Be 20%)	Non-COVID Viral Illness (most Likely Due To An Enterovirus)	Bacterial Pneumonia	Mycoplasma Pneumonia	Legionella Pneumonia	Community Acquired Pneumonia	Sepsis	Meningitis	Encephalitis	Systemic Inflammatory Response Syndrome (SIRS)	Anaplasmosis	Legionella	Strep pneumoniae	Covid19	Lyme disease	Babesiosis	Ehrlichiosis	HIV	CMV	EBV
AMIE	nejmcpc1305990.pdf	Case 4-2014: A 39-Year-Old Man with Night Sweats and Abdominal Pain	Non-necrotizing granulomas compatible with sarcoidosis.	Medicine	Lymphoma	Fungal Infection- E.g. Valley Fever	Sarcoidosis	PAN- Polyarthritis Nodosum	Other Solid Tumor Malignancy						Lymphoma	Infection- TB, Viral Infection (CMV, EBV), Or Other Fungal Infections	Other Malignancy	Sarcoidosis	Auto-immune Disease						Sarcoidosis	Lymphoma	Granulomatous Disease (e.g., Histoplasmosis, Tuberculosis)	Metastatic Cancer	Autoimmune Disease (e.g., Systemic Lupus Erythematosus, Rheumatoid Arthritis)	Infection (e.g., Bacterial, Viral, Fungal)	Inflammatory Bowel Disease (e.g., Crohn's Disease, Ulcerative Colitis)	Vasculitis			Sarcoidosis	Lymphoma	Tuberculosis	Fungal infection	Granulomatous polyangiitis
AMIE	nejmcpc2100273.pdf	Case 11-2021: A 39-Year-Old Woman with Fever, Flank Pain, and Inguinal Lymphadenopathy	Bartonella henselae infection (cat scratch disease).	Medicine	Pyelonephritis	ESBL UTI	Pelvic Inflammatory Disease	Cancer	HIV	CMV					Pelvic Inflammatory Disease	Lymphogranuloma Venereum	Urinary Tract Infection	Sexually Transmitted Infection	Inflammatory Bowel Disease	Cancer	Hepatitis				Lymphoma	Tuberculosis	Fungal Infection	Metastatic Cancer	Inflammatory Bowel Disease	Sarcoidosis	Cat Scratch Disease	Syphilis	Brucellosis	Tularemia	Bartonella henselae	Tuberculosis	endemic mycosis	Nontuberculous mycobacteria	Lymphoma	Toxoplasmosis	Strep pyogenes	Lymphogranuloma venereum (LGV)	Syphilis	Chancroid
AMIE	nejmcpc1400833.pdf	Case 27-2014: A 10-Month-Old Boy with Microcephaly and Episodic Cyanosis	Severe methylenetetrahydrofolate reductase defi- ciency.	Pediatrics	Microcephaly	Meningitis	Vasculitis	Sepsis	Ards	GBS	Epilepsy				Lissencephaly X-linked	MICPCH	MELAS	AGS	CMV Infection	TORCH Infection	FAS	Genetic Disorder			Microcephaly With Pontocerebellar Hypoplasia	Leukodystrophy	Congenital Disorder Of Glycosylation	Mitochondrial Disease	Intrauterine Infection	Metabolic Disorder	Chromosomal Abnormality	Syndrome Of Hypotonia, Ataxia, And Delayed Development	Neurodegenerative Disorder	Brain Malformation	MTHFR deficiency	Inborn error of metabolism	Demyelination disorder Krabbe or leukodystrophy	Holoprosencephaly	Lissenchephaly	Pontine cerebellar hypoplasia	TORCH infection	PEHO	Congenital disorder of glycosolation	Congenital Zika
AMIE	nejmcpc1314241.pdf	Case 5-2015: A 69-Year-Old Woman with Recurrent Skin Lesions after Treatment for Lymphoma	Lymphomatoid papulosis.	Dermatology	Lymphoma	Basal Cell Carcinoma	Medication Side Effect	Neurofibroma							Large Cell Lymphoma	Squamous Cell Carcinoma (SCC)	Basal Cell Carcinoma (BCC)	Lymphomatoid Papulosis (LyP)	Inflammatory Reaction To Chemotherapy		Drug Eruption	Allergic Reaction	Fungal Infection	Bacterial Infection	Cutaneous ALCL, CD30+, ALK-negative, Transformed From Lymphomatoid Papulosis	Lymphomatoid Papulosis	Recurrent Cutaneous Squamous Cell Carcinoma	Recurrent Cutaneous Basal Cell Carcinoma	Metastatic Cutaneous Malignancy (e.g., Breast Cancer)	Infection (e.g., Bacterial, Fungal)	Granulomatous Disease (e.g., Sarcoidosis)	Autoimmune			Lymphomatoid Papulosis	Cutaneous ALCL	Other Cutaneous Lymphoma	Pityriasis Lichenoides Chronica	Viral etiology (HSV, VZV)	Reactive Lymphoid Hyperplasia secondary to medication or chemo
AMIE	nejmcpc2107346.pdf	Case 29-2021: A 12-Month-Old Boy with Fever and Developmental Regression	Systemic juvenile idiopathic arthritis.	Medicine	Fungal Infection	Bacterial Infection	Roseola	Sepsis							Juvenile Arthritis	Septic Arthritis	Systemic Viral Infection	Systemic Bacterial Infection	Autoimmune Disease						Systemic-onset Juvenile Idiopathic Arthritis (SoJIA)	Muckle–Wells Syndrome (MWS)	Familial Cold Autoinflammatory Syndrome Type 2 (FCAS2)	Tumor Necrosis Factor Receptor–associated Periodic Syndrome (TRAPS)	Chronic Recurrent Multifocal Osteomyelitis (CRMO)	Septic Arthritis	Reactive Arthritis	Kawasaki Disease	Autoimmune Lymphoproliferative Syndrome (ALPS)		Systemic Juvenile Idiopathic Arthritis	Hirschsprung-Associated Enterocolitis	Multisystem inflammatory syndrome in children	Fever	Infection	Fever of unknown origin
AMIE	nejmcpc2103461.pdf	Case 23-2021: A 41-Year-Old Woman with Bloody Stools and Thrombocytopenia	Cytomegalovirus-induced immune thrombocy- topenia.	Radiology	Hemolytic Uremic Syndrome	Drug Induced Hemolysis	Immune Thrombocytopenic Purpura	Other Enteritis							CMV Colitis	EBV Associated Post Transplant Lymphoproliferated Disorder	Other Infection	Drug Toxicity	Malignancy Like Leukemia	Hemolytic Uremic Syndrome	ITP	Other Causes Of GI Bleed			Post-transplant Lymphoproliferative Disorder (PTLD)	BK Virus Nephropathy	Adenovirus Infection	Cytomegalovirus (CMV) Infection	Drug-induced Thrombocytopenia	Hemolytic Uremic Syndrome (HUS)	Thrombotic Thrombocytopenic Purpura (TTP)	Invasive Fungal Infection	Disseminated Intravascular Coagulation (DIC)	Allograft Rejection	Primary cytomegalovirus infection associated with proctocolitis	Ischemic colitis	Inflammatory bowel disease	Colon cancer	C. difficile	Shigella	Campylobacter	Chlamydia trachomatis	Neisseria gonorrhoeae	Immunosuppression with Belatacept
AMIE	nejmcpc1209651.pdf	Case 37-2013: A 41-Year-Old Woman with Malaise and Chest and Abdominal Pain	Acute hepatitis C virus infection characterized by panlobular inflammation and hepatitis C virus antibody seroconversion.	Medicine	Drug Induced Liver I Njury	Viral Hepatitis	Autoimmune Hepatitis	Kaposi's	Portal Vein Thrombosis	Vasculitis	Cholangitis				Acute HIV Infection	Syphilis	Hepatitis B	Hepatitis C	Chlamydia	Gonorrhea	PIV	Endometriosis	GERD		Acute HIV Infection	Syphilis	Hepatitis B	Hepatitis C	Cytomegalovirus (CMV)	Epstein-Barr Virus (EBV)	Toxoplasmosis	Cryptococcosis	Histoplasmosis	Lymphoma	Viral hepatitis c	Budd–Chiari syndrome	Portal vein thrombosis	Ischemic hepatitis	autoimmune hepatitis	Toxic injury	Syphilis	Viral hepatitis EBC CMV VZV HSV	Malignancy	Hepatitis A/B
AMIE	nejmcpc2004981.pdf	Case 28-2020: A 64-Year-Old Man with Intrusive Thoughts and Fear of Being Poisoned	Post-traumatic stress disorder and major depres- sive disorder in the context of culturally and re- ligiously derived beliefs and behaviors.	Psychiatry	Schizophrenia	PTSD	Major Depressive Disorder With Psychosis	Paraneoplastic Syndrome	Hypothyroidism	Autoimmune Encephalitis	NMDA Encephalitis				Major Depressive Disorder, Recurrent, Severe, With Anxious Distress	Posttraumatic Stress Disorder (PTSD)	Persistent Complex Bereavement Disorder (PCBD	Delusional Disorder	Schizoaffective Disorder	Bipolar Disorder With Psychotic Features	Borderline Personality Disorder	Adjustment Disorder With Mixed Anxiety And Depressive Mood	Substance/Medication-Induced Mood Disorder		Major Depressive Disorder, Recurrent, With Psychotic Features, Chronic	Persistent Complex Bereavement Disorder	Posttraumatic Stress Disorder	Schizoaffective Disorder, Depressive Type	Delusional Disorder	Schizophrenia, Paranoid Type	Bipolar Disorder With Mixed Features	Borderline Personality Disorder	Dissociative Identity Disorder	Culture-bound Syndrome	Major Depressive Disorder with psychotic features	Delusional Disorder	PTSD	Cultural considerations/ traditions/ influences	Schizoaffective disorder with depressed mood
AMIE	nejmcpc2115852.pdf	Case 5-2022: A 65-Year-Old Woman with Rapidly Progressive Weakness in the Right Arm and Recurrent Falls	Genetic Creutzfeldt–Jakob disease.	Neurology	ALS	Myasthenia Gravis	Autoimmune Encephalitis	Heavy Metal Disease/intoxication	TB	Prion Disease					Creutzfeldt-Jakob Disease (CJD)	Amyotrophic Lateral Sclerosis (ALS)	Spinocerebellar Ataxia (SCA)	Multiple Sclerosis (MS)	Tumor	Stroke	Infection	Metabolic Disorder	Toxicity		Amyotrophic Lateral Sclerosis (ALS)	Multisystem Atrophy (MSA)	Progressive Supranuclear Palsy (PSP)	Corticobasal Degeneration (CBD)	Creutzfeldt-Jakob Disease (CJD)	Hereditary Diffuse Leukoencephalopathy With Spheroids (HDLS)	Adult-onset Leukoencephalopathy With Axonal Spheroids And Pigmented Glia (ALSP)	Mitochondrial Myopathy			Genetic CJD	Amyotrophic lateral scleosis	Primary lateral sclerosis	Autoimmune encephalitis	Corticobasal syndrome
AMIE	nejmcpc2115844.pdf	Case 1-2022: A 67-Year-Old Man with Motor Neuron Disease and Odd Behaviors during Sleep	Anti-IgLON5 IgG–associated neurologic disorder.	Neurology	Upper Motor Neuron Disease	Seizures	CVA	Medication Toxicity	ALS	Syringomyelia	Clotting Disorder	Vitamin Deficiency	Multiple Sclerosis	Autonomic Dysfunction	ALS	Kleine-Levin Syndrome	REM Behavior Disorder	Upper Motor Neuron/Lower Motor Neuron Dysfunction	Narcolepsy Type 1	Paraneoplastic Syndrome	Brainstem Thalamic CVA	Periodic Limb Movement Disorder	Idiopathic Hypersomnia	Obstructive Sleep Apnea	REM Sleep Behavior Disorder (RBD)	Obstructive Sleep Apnea (OSA)	Amyotrophic Lateral Sclerosis (ALS)	Idiopathic Hypersomnia	Narcolepsy Type 1	Kleine-Levin Syndrome	Medication-induced Hypersomnia	Depression	Traumatic Brain Injury	Stroke	REM Sleep Behavior Disorder	Anti-IgLON5 IgG–associated neurologic disorder.	Seizures	Multi System Atrophy	Narcolepsy
AMIE	nejmcpc1406191.pdf	Case 32-2014: A 78-Year-Old Woman with Chronic Sore Throat and a Tonsillar Mass	Oropharyngeal and laryngeal histoplasmosis.	Infectious	Peritonsillar Abscess	Streptococcal Infection	Cancer	Medication Induced	Vitamin Deficiency	HIV	Candidal Infection				Squamous Cell Carcinoma	Lymphoma	Atypical Bacterial Infection	Fungal Infection	Neck Abscess	Granulomatous Disease	Malignancy	Medication Induced	Idiopathic	Viral Infection	Squamous Cell Carcinoma Of The Oropharynx	Non-Hodgkin's Lymphoma	Atypical Mycobacterial Infection	Deep Fungal Infection (e.g., Histoplasmosis, Blastomycosis, Coccidioidomycosis)	Granulomatosis With Polyangiitis (GPA), Formerly Known As Wegener's Granulomatosis	Invasive Fungal Infection (e.g., Mucormycosis, Aspergillosis					Fungal infection Histoplasmosis	TB	Malignancy	Other fungal infections	Bacterial infection	Viral infection HIV	VZV	HSV	Coxsackie	Autoimmune disease sequela
AMIE	nejmcpc1302431.pdf	Case 34-2013: A 69-Year-Old Man with Dizziness and Vomiting	Dissection of the left vertebral artery and cerebellar infarction.	Neurology	Stroke	Vestibular Neuritis	Labrynthitis	Cancer	Cerebellar Tumor						Acoustic Neuroma	Vestibular Neuritis	Stroke	Labrynthitis	Cancer	AVM					Posterior Circulation Stroke (vertebrobasilar Insufficiency)	Lateral Medullary (Wallenberg) Syndrome	Cerebellar Infarction	Labyrinthitis (vestibular Neuritis)	Meniere's Disease	Benign Paroxysmal Positional Vertigo (BPPV)	Vestibulocochlear Nerve Dysfunction	Brainstem Infarction	Drug Toxicity (e.g., From Aspirin, Gabapentin, Vardena		Ischemic stroke ( arterial )	Vertebral artery dissection	Periphrel vertigo	Venous infarction	Hemorrhagic stroke
AMIE	nejmcpc1410935.pdf	Case 38-2014: An 87-Year-Old Man with Sore Throat, Hoarseness, Fatigue, and Dyspnea	Severe hypothyroidism.	Medicine	Pancoast Tumor/malignancy	Lung Cancer	Statin Myopathy	Dermatomyositis/polymyositis	Drug Reaction	Acute Rhabdomyolysis	SVC Syndrome				Malignancy - Pancoast Tumor	Drug Reaction - From Statin	Infection- Viral/bacterial	CHF	Dermatomyositis/polymyositis	Angioedema	Hypothyroidism				Hypothyroidism	Angioedema	Recurrent Respiratory Papillomatosis	Sarcoidosis	Amyloidosis	Laryngopharyngeal Reflux	Vocal Cord Dysfunction	Infection	Malignancy		Hypothyroidism	Statin myopathy	Inflammatory Myositis/myopathy	Paraneoplastic process/malignancy	SVC syndrome	Drug Drug interaction/lack of absorption thyroid/not taking thyroid medication	Pancoast tumor	Sarcoid	Thyroid malignancy	CHF
AMIE	nejmcpc1701762.pdf	Case 19-2017: A 53-Year-Old Woman with Leg Numbness and Weakness	Diffuse large B-cell lymphoma consistent with	Neurology	Cauda Equina	Guillain-barre	Spinal Stenosis	Meningitis	Epidural Abscess						Neurosarcoidosis	Lymphoma	Demyelinating Disease	Spinal Cord Tumor	Infection	Vascular Disease	Toxicity Metabolic Disorder				Neurosarcoidosis	Meningeal Carcinomatosis	Lymphomatoid Granulomatosis	Tubercular Meningitis	Neurosyphilis	Fungal Meningitis	Lyme Disease	HIV Myelopathy	Idiopathic Inflammatory Demyelinating Polyradiculoneuropathy (IIDP)	Chronic Inflammatory Demyelinating Polyneuropathy (CIDP)	Carcinomatous meningitis	Lymphomatous meningitis	Tuberculosis	Herpes	CMV	Cryptococcus
AMIE	nejmcpc2027093.pdf	Case 7-2021: A 19-Year-Old Man with Shock, Multiple Organ Failure, and Rash	Meningococcal purpura fulminans.	Medicine	Salmonella	DIC	Listeria	Sepsis	Toxicity	Medication Side Effect	Steven-johnson				Sepsis	Meningococcemia	TSS	ARDS	AKI	DIC	Viral Fever	Rhabdomyolysis	RMSF		Sepsis	Meningococcemia	Toxic Shock Syndrome	Staphylococcal Scalded Skin Syndrome	Acute Gastrointestinal Infection	Rickettsial Infection	Viral Hemorrhagic Fever	Acute Drug Intoxication	Acute Poisoning	Acute Abdomen	Meningococcal purpura fulminans	Thrombocytopenic purpura/ TTP	Calciphylaxis	Cryoglobulinemic vasculitis	Catastrophic antiphospholipid syndrome	Drug reaction	Septic shock
AMIE	nejmcpc2201238.pdf	Case 22-2022: A 34-Year-Old Woman with Cavitary Lung Lesions	Infection with Blastomyces dermatitidis.	Medicine	Histoplasmosis	MRSA Pneumonia	Metastatic Pancreatic Neuroendocrine Tumor	Other Cancer							Hisoplasmosis	TB	Aspergilosis	Pcp/pjp	Malignancy	Mrsa Pnemonia	Other Infection- Viral	Parasitic Infeciton	Other Non TB Mycobacterium		Histoplasmosis	Tuberculosis	Aspergillosis	Nocardiosis	Cryptococcosis	Mucormycosis	Candidiasis	Cytomegalovirus	Pneumocystis Jirovecii	Staphylococcus Aureus	Infection with Blastomyces dermatitidis.	Infection with Histoplasmosis	Other non TB mycobacterium	Metastatic pancreatic neuroendocrine tumor	Mucormycosis	GPA
AMIE	nejmcpc1613465.pdf	Case 4-2017: A 2-Month-Old Girl with Growth Retardation and Respiratory Failure	ciated frontotemporal lobar degeneration, type C.	Pediatrics	Genetic Birth Disorder	Drug Induced Birth Disorder	Marfan Syndrome	ASD	Coarctation Aorta	Transposition Vessels					Congenital Infection	Genetic Disorder	Pulmonary Disease	Cardiac Disease	Nutritional Deficiency	Endocrine Disorder	Immunodeficiency				Alagille Syndrome	CHARGE Syndrome	Cornelia De Lange Syndrome	Congenital Diaphragmatic Hernia	DiGeorge Syndrome	Down Syndrome	Edward Syndrome	Patau Syndrome	Prader-Willi Syndrome	Williams Syndrome	Interstitial lung disease	Connective tissue disorder	Pulmonary hemangiomatosis	Pulmonary lymphangectasia	Cystic fibrosis	Immunodeficiency	HIV/AIDS	Storage disorder--Pompes
AMIE	nejmcpc2201235.pdf	Case 33-2022: An 11-Year-Old Girl with Redness of the Eyes paradigms.	Sarcoidosis.	Pediatrics	Uveitis	TB	Lymphoma	Other Autoimmune Disease	Endophthalmitis						Tuberculosis	Sarcoidosis	Leukemia	Lymphoma	Idiopathic Arthritis	Behcet's Disease	Sympathetic Ophthalmia	Birdshot Chorioretinopathy			Sarcoidosis	Tuberculosis	Leukemia	Lymphoma	Juvenile Idiopathic Arthritis	Vogt-Koyanagi-Harada Disease	Sympathetic Ophthalmia	Behcet's Disease	Systemic Lupus Erythematosus	Inflammatory Bowel Disease	Uveitis	Conjunctivitis	Lupus vasculitis	Preseptal cellulitis	TB	Trauma
AMIE	nejmcpc1616395.pdf	Case 12-2017: A 34-Year-Old Man with Nephropathy	Collapsing variant of focal segmental glomeru-	Medicine	Nephritic Syndrome	HIV, Hep B, C	Cytomegalovirus	Epstein Barr Infection	Autoimmune Like SLE, RA						Glomerulonephritis	Focal Segmental Glomerulosclerosis	Membranous Proliferative Glomerulonephritis	IGA Nephropathy	Lupus Nephritis	HSP	HUS	Interstitial Nephritia	Pyelonephritis		HIVAN (HIV-associated Nephropathy)	FSGS (focal Segmental Glomerulosclerosis)	MPGN (membranoproliferative Glomerulonephritis)	IgA Nephropathy (Berger's Disease)	Membranous Nephropathy	Post-infectious Glomerulonephritis	Lupus Nephritis	ANCA-associated Vasculitis	Goodpasture Syndrome	Henoch-Schönlein Purpura Nephritis	Collapsing variant of focal segmental glomerulosclerosis	Minimal change disease	Membranous nephropathy	Acute tubular necrosis	Amyloidosis	Acute interstitial nephritis	SLE nephropathy	Bilateral renal vein thrombosis	Cancer (multiple myleoma)	Virus induced nephropathy
AMIE	nejmcpc2027096.pdf	Case 31-2021: A 21-Year-Old Man with Sore Throat, Epistaxis, and Oropharyngeal Petechiae	Severe acquired aplastic anemia after infection with severe acute respiratory syndrome corona- virus 2.	Medicine	Aplastic Anemia	Leukemia	MDS	Multiple Myeloma	DIC	Covid Related	HUS	TTP			Aplastic Anemia	MDS	Leukemia	Vit Deficiency, B12, Folate	Autoimmune	Infection, Covid	Medication Side Effect	Toxin Exposure, Lead	Blood Cell Sequestration		Evan's Syndrome	Aplastic Anemia	ITP	Systemic Lupus Erythematosus	Thrombotic Thrombocytopenic Purpura	Disseminated Intravascular Coagulation	Heparin-induced Thrombocytopenia	HIT	Severe Aplastic Anemia	Sickle Cell Anemia With Aplastic Crisis	Severe acquired aplastic anemia after infection with severe acute respiratory syndrome corona- virus 2	Autoimminue hemolytic anemia	ITP/TTP	Malignancy (leukemia/lymphoma)	Other viral associated aplastic anemia
AMIE	nejmcpc2004996.pdf	Case 32-2020: A 63-Year-Old Man with Confusion, Fatigue, and Garbled Speech	Borrelia miyamotoi infection.	Neurology	Meningitis	Encephalitis	Lyme Disease Or Tick Borne Disease	Intravascular Lymphoma	Intravascular Hemorrhage	Brain Tumor	Paraneoplastic Syndrome	MS	Venous Sinus Thrombosis	Toxoplasmosis	Meningoencephalitis	Large B Cell Lymphoma	Vasculitis	Tickborne Illness	Brain Tumor	Paraneoplastic Syndrome	Neoplastic Meningitis	Toxoplasmosis	Naegleria Fowleri	Venous Sinus Thrombosis	Viral Encephalitis (HSV, VZV, CMV, EBV)	Bacterial Meningoencephalitis (including Lyme Disease)	Fungal Meningoencephalitis	Autoimmune Encephalitis	Malignancy (lymphoma, Metastasis)	Neurosarcoidosis	Whipple's Disease	CNS Vasculitis	Toxic/metabolic Encephalopathy	Rickettsial Infection	Viral encephalitis (VZV, HSV, CMV, WNV, EEV)	Spirochetal encephalitis ( borrelia, leptospirosis, neurosyphillis)	CNA angitis	CNS lymphoma	-
AMIE	nejmcpc2300911.pdf	Case 24-2023: A 43-Year-Old Man with a Pulmonary Nodule	Histoplasmosis.	Medicine	Benign Neoplasm	Malignant Neoplasm	Fungal Infection	Bacterial Infection							Lung Cancer	Metastatic Cancer	Histoplasmosis	Coccidioidomycosis	Mycobacteria	Granulomatous Disease	Benign Tumor	Atypical Infection	Amyloidosis	Q Fever	Lung Cancer	Metastatic Cancer From Another Primary Site	Granulomatosis With Polyangiitis (GPA), Previously Known As Wegener's Granulomatosis	Sarcoidosis	Fungal Infection	Tuberculosis	Histoplasmosis	Coccidioidomycosis	Bronchopulmonary Sequestration	Hamartoma	Histoplasmosis	Hepatocellular cancer	Neuroendocrine tumor on scalp	Blastomycosis	Coccidiomycosis
AMIE	nejmcpc2201234.pdf	Case 15-2022: A 57-Year-Old Man with Persistent Cough and Pulmonary Opacities	Aspiration pneumonia.	Medicine	Fungal Pneumonia	Atypical Pneumonia	Mycoplasma	Aspergillosis	Nocardiosis	Polyarteritis Nodosa Lung Involvement	Pulmonary Malignancy	Interstitial Lung Disease	Iatrogenic, Cyclophosphamide Lung Toxicity	Iatrogenic, Methotrexate Lung Toxicity	Fungal Pneumonia	Aspergillus	Nontuberculous Mycobacteria	Polyarteritis Nodosa Lung Involvement	Aspiration Pneumonia	Pulmonary Malignancy	Interstitial Lung Disease	Cyclophosphamide Lung Toxicity	Methotrexate Lung Toxicity	Nocardiosis	Aspiration (pneumonia)	Invasive Fungal Pneumonia (aspergillus, Mucormycosis, Etc.)	Chronic Bronchitis	Community Acquired Bacterial Pneumonia	Nontuberculous Mycobacterial Infection	Bronchiectasis	Mycobacterium Tuberculosis	Eosinophilic Lung Disease	Hypersensitivity Pneumonitis	Cryptogenic Organizing Pneumonia	Aspiration pneumonia	Mycoplasma pneumonia	Nocardia	Fungal infection	P. jirovecii pneumonia	Hypersensitivity pneumonitis	Sarcoidosis	Organizing pneumonia	Drug-Related Toxic Effect	Lymphomatoid granulomatosis
AMIE	nejmcpc1310001.pdf	Case 36-2014: An 18-Year-Old Woman with Fever, Pharyngitis, and Double Vision	Lemierre’s syndrome caused by Fusobacterium necrophorum, with cavernous-sinus thrombophlebitis, carotid-artery thromboarteritis, and abscesses of the parotid gland and subperiosteal orbit.	Medicine	Parotitis	EBV	HSV	Peritonsillar Abscess	Septic Emboli						Parotiditis	Pelarotid Abscess	EBV	Hsv1	Septic Emboli						Bacterial Parotitis With Abscess	Viral Parotitis With Abscess	Actinomycosis	Tuberculosis	Syphilis	Cat Scratch Disease	Tularemia	Nontuberculous Mycobacterial Infection	Sarcoidosis	IgG4-related Disease	Lemierre's syndrome with orbital abscess	Cavernous sinus thrombophlebitis	Parotid abscess	Infectious mononucleosis	Sarcoidosis	Sjogren's syndrome	Ludwig's angina
AMIE	nejmcpc1209278.pdf	Case 25-2013: A 71-Year-Old Man with Hematuria and a Mass in the Bladder	Ductal adenocarcinoma of the prostate.	Urology	Prostatic Adenocarcinoma	Prostate Cancer	Bladder Cancer								Prostatic Adenocarcinoma	Acinar Adenocarcinoma	Prostatic Ductal Adenocarcinoma	Bladder Carcinoma							Bladder Cancer, Primary	Prostate Cancer, With Extension Into The Bladder	Urachal Cancer	Metastasis To The Bladder From Another Primary Cancer, Such As Colorectal Cancer Or Lung Cancer	Lymphoma	Sarcoma	Infection, Such As Tuberculosis Or A Fungal Infection	Inflammatory Conditions, Such As Eosinophilic Cystitis Or Interstitial Cystitis	Benign Tumors, Such As A Bladder Polyp Or Papillo		Prostate ductal adenoCa	Prostate ca with metastatic disease	acinar adeno ca	Inverted papilloma	Nephrogenic adenoma	GU transitional cell Ca	GU squamous-cell Ca	Colonic adenocarcinoma	GU epithelial hyperplasia or metaplasia	Renal cell carcinoma
AMIE	nejmcpc1616394.pdf	Case 18-2017: An 11-Year-Old Girl with Difficulty Eating after a Choking Incident	Avoidant–restrictive food intake disorder (ARFID).	Psychiatry	Eating Disorder	Phobia Of Choking	Anorexia	Binge Eating Disorder	Palate Disorder	TMG	Depression	Anxiety	PTSD	Traumatic Dysphagia	Eating Disorder - Avoidant Restrictive Food Intake Disorder	Post Traumatic Stress Disorder	Choking Phobia	Anxiety	Depression	OCD	Malingering	TMJ	Oral Pain Syndrome	Anorexia	Avoidant/restrictive Food Intake Disorder (ARFID)	Specific Phobia, Choking	Post-traumatic Stress Disorder (PTSD)	Generalized Anxiety Disorder (GAD)	Social Anxiety Disorder (SAD)	Obsessive-compulsive Disorder (OCD)	Body Dysmorphic Disorder (BDD)	Selective Eating	Feeding Disorder Of Infancy Or Early Childhood	Somatic Symptom Disorder	Avoidant Restrictive Food Intake Disorder	Anorexia Nervosa	Dysphagia	Oral/Motor dysfunction	Specific Phobia
AMIE	nejmcpc2107358.pdf	Case 40-2021: A 9-Year-Old Boy with Transient Weakness, Facial Droop, and Slurred Speech	Moyamoya disease.	Neurology	Postictal	Seizure	TIA	Artery Dissection	Migraine	Tick Born Illness	Brain Tumor	Adem	Somatoform Disorder	Meningitis	TIA	Moyamoya Disease	Migraine With Aura	Seizure	Conversion Disorder	Bells Palsy	Guillain Barre	MS	Brain Tumor	Metabolic Disorder	Transient Ischemic Attack (TIA)	Todd's Paresis	Acute Stroke	Conversion Disorder	Functional Neurological Disorder	Complicated Migraine	Alternating Hemiplegia Of Childhood	Postictal Paralysis	Hemiplegic Migraine	Hypoglycemia	Moya Moya	Stroke/TIA	Todds Paralysis	Motor tic disorder	Migraine
AMIE	nejmcpc1410940.pdf	Case 4-2015: A 49-Year-Old Man with Obtundation Followed by Agitation and Acidosis	Ethylene glycol ingestion.	Medicine	Prescription Drug Over Dose	Polysubstance Abuse And Overdose	Sepsis	Hypothermia	Hepatic Encephalopathy	Hypothyroidism	CO2 Retension				Prescription Medication Over Dose	Polysubstance Abuse And Over Dose	Sepsis	Hypothermia	Hypothyroidism	Hypothermia	Hepatic Encephalopathy	CO2 Retension			Trazodone Overdose	MCPP Overdose	Venlafaxine Overdose	Polysubstance Overdose	Serotonin Syndrome	QTc Prolongation	Drug-induced Agitation	Altered Mental Status	Suicide Attempt	Intoxication	Ethylene glycol posoning	Trazodone overdose	Encephalitis	Hypercarbia	MCCP poisoning	Venlafaxine posoning	Lactic acidosis
AMIE	nejmcpc2107350.pdf	Case 28-2021: A 37-Year-Old Woman with Covid-19 and Suicidal Ideation history.	Fear associated with coronavirus disease 2019 (Covid-19), causing suicidal ideation.	Psychiatry	Depression	Sucidal	Covid 19 Pneumonia	Anxiety	Bacterial Pneumonia	Delirium	PTSD				Depression	Sucidal	Covid 19	Other Bacterial Pneumonia	Anxiety	Delirium	PTSD	Malingering	Panic Disorder		COVID-19	Major Depressive Disorder, Single Episode, Severe	Other Specified Depressive Disorder	Adjustment Disorder With Depressed Mood	Anxiety Disorder, Unspecified	Post-Traumatic Stress Disorder	Delirium	Suicidal Ideation	Somatic Symptom Disorder	Psychosis	Acute Stress Disorder	Panic Disorder	Depression	PTSD	Adjustment d/o
AMIE	nejmcpc2027084.pdf	Case 1-2021: A 76-Year-Old Woman with Lethargy and Altered Mental Status	Mycobacterium tuberculosis meningitis.	Medicine	Meningitis	Pneumonia	Psittacosis	Brain Tumor	TB	Metastatic Cancer	Syphilis				Meningitis/Encephalitis	Neurosyphilis	TB	Psittacosis	Vasculitis	Malignancy					Bacterial Meningitis	Fungal Meningitis	Mycobacterial Meningitis	Viral Encephalitis	Metastatic Cancer	Primary CNS Lymphoma	Gliomatosis Cerebri	Neurosarcoidosis	CNS Vasculitis	Whipple Disease	Mycobacterium tuberculosis meningitis	Metabolic or toxic encephalopahty	TTP-HUS	Sarcoidosis	Acute heart failure	Community acquired pneumonia	CVA	Malignancy	Behce'ts	Granulmoatosis with polyangiitis
AMIE	nejmcpc1415165.pdf	Case 11-2015: A 28-Year-Old Woman with Headache, Fever, and a Rash	Invasive Neisseria meningitidis infection and primary C8 deficiency.	Medicine	Neisseria Meningitidis	Meningococcal Septicemia	Lyme Disease	West Nile Virus	Zoonotic Disease - Capnocytophaga	STD	HSV	HIV	Syphilis	Vasculitis	Meningococcal Meningitis	Meningococcal Septicemia	Capnocytophaga	Tick Borne Illness - Lyme, Rocky Mountain Spotted Fever	West Nile Virus	TTP	Leukemia	HIV	HIV	Syphilis	Neisseria Meningitidis	Streptococcus Pneumoniae	Haemophilus Influenzae	Enterovirus	Herpes Simplex Virus	Varicella Zoster Virus	Lyme Disease	Rocky Mountain Spotted Fever	Ehrlichiosis	Meningococcal Septicemia	Meningococcal meningitis with hereditary terminal complement deficiency	Sepsis with vasculopathy	S. pneumo meningitis	H. influ meningitis	S. aureus meningitis	C. canimorsus meningitis	GAS meningitis	Rickettsial meningitis	Viral meningitis	Drug related meningitis
AMIE	nejmcpc2201237.pdf	Case 16-2023: A 13-Year-Old Boy with Depression and Hypotension	Intentional guanfacine overdose.	Pediatrics	Vasculitic Encephalitis	Addison's Disease	Substance Abuse								Adrenal Insufficiency (Addison's Disease)	Medication Adverse Effect	Sepsis From Infected Wounds	Dehydration							Sepsis	Intra-abdominal Infection	Adrenal Insufficiency	Medication-induced Orthostatic Hypotension	Dehydration	Autonomic Neuropathy	Myocardial Infarction	Pulmonary Embolism	Arrhythmia	Acute Kidney Injury	Medication toxicity	Hypovolemic shock	Cardiogenic shock	Substance use	Sepsis
AMIE	nejmcpc1800322.pdf	Case 12-2018: A 30-Year-Old Woman with Cardiac Arrest	Tricyclic antidepressant overdose due to doxepin ingestion.	Emergency	Drug Overdose	Arrhythmia Secondary To Alcohol Consumption	Hypertrophic Cardiomyopathy	Prolonged QT Syndrome	Coronary Artery Dissection	Brugada Syndrome	Undiagnosed Congenital Heart Defect	PE	Family History Of Sudden Death	MI	Drug Overdose	Prolonged QT Syndrome	Cardiomyopathy	Electrolyte Derangement	TBI	ACS					Tricyclic Antidepressant (TCA) Overdose	Cocaine Intoxication	Opioid Intoxication	Methamphetamine Intoxication	Hypokalemia	Hyperkalemia	Hypothermia	Intracranial Hemorrhage	Myocardial Infarction	Brugada Syndrome	TCA overdose	Ventricular fibrillation	STEMI	Respiratory arrest	Narcotic overdose
AMIE	nejmcpc2115847.pdf	Case 2-2022: A 70-Year-Old Man with a Recurrent Left Pleural Effusion	VEXAS (vacuoles, E1 enzyme, X-linked, autoin- flammatory, somatic) syndrome.	Medicine	Wegner's Granulomatosis	Mixed Connective Tissue Disorder	Polymyositis	Systemic Lupus							Relapsing Polychondritis	Adult Onset Still's Disease	Granulomatosis With Polyangitis	Microscopic Polyangitis	Lupus	Rheumatoid Arthritis	Paraneoplastic Syndrome				Relapsing Polychondritis	Adult-onset Still's Disease	ANCA-associated Vasculitis	Rheumatoid Arthritis	Systemic Lupus Erythematosus	Granulomatosis With Polyangiitis (GPA)	Microscopic Polyangiitis (MPA)	Eosinophilic Granulomatosis With Polyangiitis (EGPA)	Mixed Connective Tissue Disease (MCTD)	Antiphospholipid Syndrome	VEXAS syndrome	Giant cell arteritis	Polymyagia rheumatica	Lupus	Sweet syndrome	Hypercoagulable state	Malignancy	Auricular chondritis	Vasculitis	Polyarteritis nodosa
AMIE	nejmcpc2004977.pdf	Case 25-2020: A 47-Year-Old Woman with a Lung Mass	Pneumonia due to severe acute respiratory syn- drome coronavirus 2 (SARS-CoV-2) infection.	Radiology	Covid-19	Lung Cancer	Interstitial Lung Disease	Pulmonary Edema	TB	Lymphoma	Sarcoidosis				Covid Pneumonia	Sarcoidosis	Lung Cancer	Bacterial Pneumonia	Lymphangioleiomyomatosis	Pulmonary Arteriovenous Malformation	Pulmonary Edema	Lymphoma	Pulmonary Infarct	Organizing Pneumonia	COVID-19	Other Viral Pneumonia	Mycoplasma Pneumonia	Bacterial Pneumonia	Fungal Pneumonia	Lung Cancer	Lymphoma	Sarcoidosis	Wegener's Granulomatosis	Churg-Strauss Syndrome	Pneumonia due to severe acute respiratory syn- drome coronavirus 2 (SARS-CoV-2) infection	Bacterial pneumonia	Interstitial pneumonia	Organizing pneumonia or COP	Chronic eosinophilic pneumonia	Sarcoidosis	Lymphoma	Lung cancer	Fungal pneumonia	Pulmonary edema or atelectasis
AMIE	nejmcpc1610097.pdf	Case 31-2016: A 53-Year-Old Man with Diplopia, Polydipsia, and Polyuria	IgG4-related hypophysitis.	Neurology	Pituitary Hypophysitis	Granulomatous Hypophysitis	Lymphocytic Hypophysitis	Neurosarcoidosis	Sellar Abscess	Pituitary Adenoma					Lymphocytic Apophysitis	Granulomatous Apophysitis	Sella Abscess	Pituitary Adenoma	Metastatic Tumor Involving Pituitary/sella						Pituitary Macroadenoma	Lymphocytic Hypophysitis	Granulomatous Hypophysitis	Langerhans Cell Histiocytosis	Sarcoidosis	IgG4-related Disease	Sphenoid Sinusitis	Pituitary Abscess	Pituitary Metastases	Rathke Cleft Cyst	IgG4-related hypophysitis	Pituitary adenoma	Langerhans’-cell histiocytosis	Neurosarcoidosis	Granulomatosis with polyangiitis
AMIE	nejmcpc1707558.pdf	Case 39-2017: A 41-Year-Old Woman with Recurrent Chest Pain	Spontaneous coronary-artery dissection.	Cardiology	Coronary Artery Dissection	Coronary Vasospasm	Myocardial Infarction	Pericarditis	Myocarditis						Coronary Artery Dissection	Coronary Artery Spasm	Pericarditis	Myocarditis	CAD						Acute Coronary Syndrome (ACS)	Aortic Dissection	Pulmonary Embolism	Pericarditis	Myocarditis	Esophageal Spasm	Costochondritis	Pleuritis	Anxiety Attack	Hypermobile Ehlers-Danlos Syndrome (hEDS)-related Coronary Artery Dissection	Spontaneous coronary-artery dissection	Coronary vasospasm	Myocarditis	Aortic disection	Pulmonary embolism
AMIE	nejmcpc1214218.pdf	Case 30-2013: A 19-Year-Old Man with Otalgia, Slurred Speech, and Ataxia	Acute infectious mononucleosis due to Epstein–Barr virus infection, complicated by acute otitis media and postinfectious cerebellitis.	Neurology	Complications Of EBV Infection	Infectious/post Infectious Cerebellitis	Encephalitis	Stroke	Venous Sinus Thrombosis	Paraneoplastic Syndrome	Brain Tumor	Lymphoma	Vitamin Deficiency	MS	Infectious/post Infectious Cerebellitis	Complications Of EBV Infection	Acute Disseminated Encephalomyelitis	MS	Paraneoplastic Syndrome	CNS Lymphoma	Stroke	Venous Sinus Thrombosis	Vitamin Deficiency	Toxic/metabolic Encephalopathy	Cerebellitis	Brain Abscess	Stroke	Labyrinthitis	Meniere's Disease	Vestibular Neuritis	Otitis Media	Mastoiditis	Guillain-Barre Syndrome	Miller Fisher Syndrome	Viral cerebellitis (EBV related)	EBV	VZV	Parvovirus	Hereditary ataxia	Tumor
AMIE	nejmcpc2002416.pdf	Case 3-2021: A 48-Year-Old Man with Transient Vision Loss	Systemic primary amyloidosis.	Medicine	Giant Cell Arteritis	Sarcoidosis	Athersclerotic Emboli	Retinal Artery Occlusion	Retinal Detachment	Ocular Migraine	Internal Carotid Artery Occlusion	TIA	Closed Angle Glaucoma	Retinal Vein Occlusion	Giant Cell Arteritis	Sarcoidosis	Temporal Arteritis								Giant Cell Arteritis (GCA)	Takayasu Arteritis	Granulomatosis With Polyangiitis (GPA), Previously Known As Wegener's Granulomatosis	Eosinophilic Granulomatosis With Polyangiitis (EGPA), Previously Known As Churg-Strauss Syndrome	Idiopathic Sclerosing Orbital Inflammation, Or Orbital Pseudotumor	Sarcoidosis	Lymphoma	Infection	Systemic Lupus		Primary amyloidosis	Sarcoidosis	Giant cell arteritis	ANCA-associated vasculitis	Polyarteritis nodosa	IgG4-related disease	Tuberculosis	Histoplasmosis	Coccidioidomycosis	Blastomycosis
AMIE	nejmcpc1400842.pdf	Case 25-2014: A 37-Year-Old Man with Ulcerative Colitis and Bloody Diarrhea	Chronic active colitis, consistent with ulcerative colitis with superimposed cytomegalovirus colitis.	Medicine	Complications Of Fecal Microbiota Transplant	Ulcerative Colitis Flare	C Diff	Bacterial Colitis	Ischemic Colitis	Parasitic Colitis	Colon Cancer	GI Tuberculosis	Fecal Oral Disease	Diverticular Bleeding	Infectious Complications Of FMT	FMT Rejection	UC Flare	Crohn's Disease	Infectious Colitis	Ischemic Colitis	Colon Cancer	Intestinal Parasites	C Diff Colitis	Diverticular Bleed	Ulcerative Colitis Flare	Infectious Colitis	IBD Overlap Syndrome	Crohn's Disease	C. Difficile Infection	CMV Colitis	Amebiasis	Colon Cancer	Ischemic Colitis	Microscopic Colitis	Ulcerative colitis with superimposed cytomegalovirus infection	Clostridium difficile colitis	E coli infection	Shigella infection	Salmonella infection	Klebsiella infection
AMIE	nejmcpc1208154.pdf	Case 23-2013: A 54-Year-Old Woman with Abdominal Pain, Vomiting, and Confusion	Toxic effects of metformin.	Medicine	Lactic Acidosis From Metformin	Sepsis	Mesenteric Ischemia	Acute Pancreatitis	Aspirin Overdose	Acute Kidney Injury					Metformin Induced Lactic Acidosis	Sepsis	Acute Pancreatitis	AKI	Septic Shock						Diabetic Ketoacidosis (DKA)	Sepsis	Acute Pancreatitis	Ischemic Bowel	Myocardial Infarction	Intra-abdominal Bleed (e.g., Ruptured Aortic Aneurysm)	Drug Overdose	Thyroid Storm	Addisonian Crisis	Hyperosmolar Hyperglycemic State (HHS)	Metformin toxicity	Sepsis	Lactic acidosis	DKA	Pancreatitis	Mesenteric ischemia	Methanol toxicity	Rhabdomyolysis
AMIE	nejmcpc1400843.pdf	Case 26-2015: A 9-Month-Old Girl with Recurrent Fevers	Septic arthritis of the hip.	Emergency	Periodic Fever Syndrome	Familial Mediterranean Fever	Osteomyelitis	Urinary Tract Infection	RSV	Roseola	Leukemia	Sepsis	Lyme Disease	HIV	PFAPA Syndrome	Periodic Fever Syndrome	UTI	Viral Infection							Urinary Tract Infection	Occult Bacteremia	Systemic Viral Illness	PFAPA Syndrome (periodic Fever, Aphthous Stomatitis, Pharyngitis, And Adenitis)	Kawasaki Disease	Juvenile Idiopathic Arthritis	Malignancy	Autoimmune Disease	Inflammatory Bowel Disease	Metabolic Disorder	Septic arthritis	Osteomyelitis	Fever of unknown origin	Recurrent viral syndrome	Bacteremia
AMIE	nejmcpc1616020.pdf	Case 10-2017: A 6-Month-Old Boy with Gastrointestinal Bleeding and Abdominal Pain	Meckel’s diverticulum with heterotopic gastric	Emergency	Intusseception	Inflammatory Bowel Disease	Hirschsprung	Peptic Ulcer Disease	Bacterial Infection	Anal Fissue					Intusseception	Meckel's Diverticulum	Volvulus	Necrotizing Enterocolitis (NEC)	PUD	Henoch-Schönlein Purpura (HSP)	Hemolytic Uremic Syndrome (HUS)				Intussusception	Meckel's Diverticulum	Volvulus	Necrotizing Enterocolitis	Anal Fissure	Allergic Colitis	Infectious Colitis	Hirschsprung's Disease	Henoch-Schönlein Purpura	Hemolytic Uremic Syndrome	Meckel`s diverticulum	Upper GI bleeding	Infectious colitis	Crohns disease	Intusseception
AMIE	nejmcpc1415169.pdf	Case 30-2015: A 50-Year-Old Man with Cardiogenic Shock	Myotonic dystrophy type 1, with associated car- diomyopathy, cardiac arrest, and generalized ischemia.	Neurology	Cardiogenic Shock	Acute Chf	Acute MI	Valvular Dysfunction	Pulmonary Embolism						Myocardial Infarction	Aortic Dissection	Pulmonary Embolism	Medication Induced Shock	Chf						Myotonic Dystrophy	Facioscapulohumeral Muscular Dystrophy (FSHD)	Limb-girdle Muscular Dystrophy (LGMD)	Becker Muscular Dystrophy	Duchenne Muscular Dystrophy	Emery-Dreifuss Muscular Dystrophy	Myofibrillar Myopathy	Desmin Myopathy	Mitochondrial Myopathy	Metabolic Myopathy	Myotonic dystrophy	Amyloidosis	Dilated cardiomyopathy	Cardiogenic shock	Arrest leading to anoxic injury
AMIE	nejmcpc1404140.pdf	Case 23-2014: A 41-Year-Old Man with Fevers, Rash, Pancytopenia, and Abnormal Liver Function	Measles.	Medicine	Typhoid	Rubeola	TB	Varicella	Rubella	Fungal Infection	Bacterial Infection	Viral Infection			Ehrlichiosis	Babesiosis	Anaplasmosis	Lyme Disease	Histioplasmosis	Fungal Infection	Bacterial Infection				Sepsis	Meningococcemia	Rocky Mountain Spotted Fever	Ehrlichiosis	Anaplasmosis	Lyme Disease	Babesiosis	Typhus	Viral Infection (e.g., Epstein-Barr Virus, Cytomegalovirus, Dengue)	Drug Reaction	Measles	Rubella	HIV	Syphilis	Parvo virus 19 infection	Cytomegalovirus infection	Infectious mononucleosis	Atypical pneumonia	Drug reaction	Legionella infection
AMIE	nejmcpc1601838.pdf	Case 22-2016: A 65-Year-Old Man with Syncope, Dyspnea, and Leg Edema	Sarcoidosis involving the heart and thoracic and inguinal lymph nodes.	Medicine	Multiple Myeloma	Gammopathy	Lymphoma	Granulomatous Disease	Connective Tissue Disease	Sarcoidosis	Amyloidosis	Acromegaly	Cancer	Thrombosis	Lymphoma	Sarcoidosis	Malignancy	Lymphoproliferative Disorders	Autoimmune Disease	Granulomatous Disease	Hypertrophic Cardiomyopathy	Pulmonary Hypertension	Mitral Valve Prolapse	Aortic Stenosis	Hypertrophic Cardiomyopathy With Severe Mitral Regurgitation And Tricuspid Regurgitation	Nonsustained Ventricular Tachycardia	Pulmonary Hypertension	Congestive Heart Failure	Granulomatous Disease	Mediastinal Lymphadenopathy	Mitral Annular Calcification	Aortic Calcification	DISH (diffuse Idiopathic Skeletal Hyperostosis)	Infective Endocarditis	Cardiac sarcoidosis	Cardiac amyloidosis	Right-sided heart failure	Pulmonary hypertension	POEMS	Castleman's disease	Lymphoma	HOCM
AMIE	nejmcpc1613461.pdf	Case 6-2017: A 57-Year-Old Woman with Fatigue, Sweats, Weight Loss, Headache, and Skin Lesions		Medicine	Giant Cell Artertitis	Autoimmune Hepatitis	Sarcoidosis	Focal Sclerosing Cholangitis	COPD	Lymphoma	HIV	Tuberculosis	Asthma	Wilson's Disease	IgG4-related Disease	Lymphoma	Sarcoidosis	SLE	HIV	Tuberculosis	Hepatitis C	Hyperthyroidism	Adrenal Insufficiency	Eosinophilic Hepatitis	IgG4-related Disease (IgG4-RD)	Systemic Lupus Erythematosus (SLE)	Sjögren’s Syndrome	Sarcoidosis	Lymphoma	Castleman Disease	Granulomatosis With Polyangiitis (GPA)	Eosinophilic Granulomatosis With Polyangiitis (EGPA)	Hypereosinophilic Syndrome (HES)	Infection (e.g.,	IGG4 related disease	Giant cell arteritis	Sarcoidosis	Eosinophilic granulomatosis with polyangitis	Castleman's disease	Amyloidosis	Sjogren	Lymphoma	Cryoglobulinemia	Autoimmune hepatitis
AMIE	nejmcpc2100275.pdf	Case 14-2021: A 64-Year-Old Woman with Fever and Pancytopenia	Babesiosis.	Medicine	Splenic Lymphoma	Leukemia	Infection	Other Solid Tumor Or Heme Malignancy	Auto-immune Disease						MDS	AML	SLE	Lymphoma	Infection- Viral	Drug Induced	Nutritional Deficiency				Myelodysplastic Syndrome (MDS)	Acute Myeloid Leukemia (AML)	Systemic Lupus Erythematosus (SLE)	Lymphoma	Myelofibrosis	Chronic Lymphocytic Leukemia (CLL)	Aplastic Anemia	Viral Infection	Granulomatous Disease	Metastatic Cancer	Myelodysplastic Syndrome	Thrombotic Thrombocytopenic Purpura	Pancytopenia	Copper deficiency	Myelophthisis	Aplastic Anemia
AMIE	nejmcpc1214217.pdf	Case 1-2014: A 32-Year-Old Man with Loss of Vision and a Rash	Severe vitamin A, C, and D deficiencies.	Medicine	Uveitis	Sjogren's	Bacterial Conjunctivitis	Periorbital Cellulitis	Illicit Drug Irritation Of Eyes	Severe Vitamin C Deficiency	Scleritis	Corneal Abrasion	SLE	Ocular Foreign Body	Infectious Keratitis	Septic Emboli	Vasculitis	SLE	Severe Vitamin Deficiency	Drug Reaction	Lymphoma	Leukemia	HIV	Bacterial Conjunctivitis	Vitamin A Deficiency	Syphilis	Fungal Keratitis	Acanthamoeba Keratitis	Herpes Simplex Virus Keratitis	Bacterial Keratitis	Autoimmune Disease (e.g., Rheumatoid Arthritis, Systemic Lupus Erythematosus)	Malignancy (e.g., Lymphoma, Leukemia)	Trauma	Chemical Injury	Vitamin deficiencies A, C and D	Infection bacterial viral STD	Chemical/illicit drug use related/exposure keratopathy	Vasculitis	Autoimmune disease, sle RA Sjogren Bechet	Keratitis/episcleritis	Corneal ulceration with secondary infection	Syphilis	Malignancy	Cranial nerve damage
AMIE	nejmcpc1800333.pdf	Case 13-2018: A 53-Year-Old Man with Cardiomyopathy and Recurrent Ventricular Tachycardia	due to the Hughes–Stovin syndrome.	Medicine	American Trypanosomiasis (Chagas' Disease)	Idiopathic Cardiomyopathy	Viral Myocarditis	Ischemic Myocarditis							Giant Cell Myocarditis	American Trypanosomiasis (Chagas' Disease)	Viral Myocarditis	Idiopathic Cardiomyopathy	Ischemic Cardiomyopathy						Giant Cell Myocarditis	Chagas Disease	Sarcoidosis	Idiopathic Cardiomyopathy	Myocarditis Due To Viral Infection	Myocarditis Due To Bacterial Infection	Myocarditis Due To Fungal Infection	Myocarditis Due To Parasitic Infection	Myocarditis Due To Toxic Exposure	Myocarditis Due To Autoimmune Disease	Giant cell myocarditis	Viral myocarditis	Parasitic myocarditis	Non ischemic cardiomyopathy	Autoimmune myocarditis
AMIE	nejmcpc1600838.pdf	Case 21-2016: A 32-Year-Old Man in an Unresponsive State	Fulminant liver failure associated with hepatitis B virus infection.	Medicine	Ethanol Poisoning/toxicity	Methanol Toxicity	Salicylate Toxicity	End Stage Liver Disease	Ethylene Glycol Poisoning	Wild Mushroom Poisoning					Ethanol Toxicity	Methanol Toxicity	Ethylene Glycol Toxicity	Aspirin Toxicity	Acetaminophen Toxicity	End Stage Liver Disease With Starvation	Toxic Mushroom Ingestion				Acetaminophen Toxicity	Hepatic Encephalopathy	Intracranial Hemorrhage	Meningitis	Encephalitis	Sepsis	Hypoglycemia	Hyponatremia	Hyperammonemia	Traumatic Brain Injury	Acute liver failure due to hepatitis B infection	Autoimmune acute liver failure	Acute liver failure due to acetaminophen poisoning	Acute liver failure due to mushroom poisoning	Acute liver failure due to ischemia	Acute liver failure due to Wilson's disease
AMIE	nejmcpc1215969.pdf	Case 18-2013: A 32-Year-Old Woman with Recurrent Episodes of Altered Consciousness	Oligoastrocytoma, WHO grade II of IV, associated with temporal-lobe seizures and ictal asystole (arrhythmogenic epilepsy).	Neurology	Temporal Lobe Tumor	Seizure Disorder	Neurocardiogenic Syncope	Arrhythmias	Vascular Disease						Glioma	Seizure Disorder Seconday To Temporal Lobe Tumor	Vasovagal Syncope								Complex Partial Seizures With Secondary Generalization	Low-grade Glioma	DNET (dysembryoplastic Neuroepithelial Tumor)	Ganglioglioma	Oligodendroglioma	Astrocytoma	Metastatic Brain Tumor	Abscess	Tuberculoma	Vascular Malformation	Temporal lobe seizures 2/2 tumor	GBM	Oliogo	Astrocytoma	DNET	Lymphoma
AMIE	nejmcpc1607091.pdf	Case 27-2016: A 71-Year-Old Woman with Müllerian Carcinoma, Fever, Fatigue, and Myalgias	Transfusion-related babesiosis.	Medicine	Infection	Recurrence Of Cancer	Drug Reaction	Auto-immune Cause	Nutritional Deficiency						Müllerian Carcinoma	Ovarian Ca	Fallopian Tube Cancer	Uterine Cancer	GI Cancer	Lymphoma	Mesothelioma				High-grade Serous Carcinoma, Primary Site Unknown (most Likely)	Appendiceal Carcinoma	Colon Cancer	Ovarian Cancer	Fallopian Tube Cancer	Primary Peritoneal Carcinoma	Uterine Cancer	Gastrointestinal Stromal Tumor (GIST)	Lymphoma	Metastatic Breast Cancer	Babesiosis	Post-splenectomy sepsis	Mesenteric vein thrombosis	Anastomotic leak	Wound infection
AMIE	nejmcpc1616023.pdf	Case 11-2017: A 61-Year-Old Woman with Leg Swelling, Back Pain, and Hydronephrosis	intestinal mucosa.	Hematology–Oncology	Cancer- Lymphoma	Colon Cancer	Kidney Cancer	Breast Cancer							Lymphoma	Metastatic Cancer	Sarcoma	Infection	Auto-immune Disease						Lymphoma	Metastatic Cancer	Leukemia	Castleman Disease	Inflammatory Pseudotumor	Sarcoidosis	Granulomatous Disease	Autoimmune Disease	Infection	Congenital Anomaly	Follicular lymphoma	Hodgkin's lymphmoa	Ovarinan cancer	Burkitt's lympohma	Diffuse large B cell lymphoma	Non-hodgkin's lymphoma	Sarcoidosis	Castleman's disease	Retroperitoneal fibrosis
AMIE	nejmcpc1415170.pdf	Case 18-2015: A 41-Year-Old Woman with Decreased Vision in the Left Eye and Diplopia	Diffuse large B-cell lymphoma (not otherwise specified).	Ophthalmology	Sinusitis Bacterial Or Fungal	Sinus Tumor	Orbital Tumor	Sarcoidosis							Sinusitis	Aspagilosis	Sinus Tumor	Sarcoidosis	Vasculitis	Orbital Tumor					Invasive Fungal Sinusitis	Non-Hodgkin's Lymphoma	Granulomatosis With Polyangiitis (GPA), Previously Known As Wegener's Granulomatosis	Sarcoidosis	Idiopathic Orbital Inflammation (orbital Pseudotumor)	Sphenoid Sinus Mucocele	Metastatic Carcinoma	Nasopharyngeal Carcinoma	Esthesioneuroblastoma	Meningioma	Lymphoma.	IgG-4 related disease	Orbital cellulitis	Mucormycosis	Other malignancy
AMIE	nejmcpc2107351.pdf	Case 32-2021: A 14-Year-Old Girl with Swelling of the Jaw and Hypercalcemia	Primary hyperparathyroidism and brown tumor.	Pediatrics	Giant Cell Timor	Hyperparathyroidism	Dental Abscess	Parotitis	Dental Cyst						Giant Cell Tumor	Osteosarcoma	Dental Abscess	Dental Cyst	Parotid Tumor	Paget Disease					Brown Tumor Of The Jaw Due To Primary Hyperparathyroidism	Central Giant Cell Granuloma	Cherubism	Nonossifying Fibroma	Fibrous Dysplasia	Ossifying Fibroma	Ameloblastoma	Odontogenic Keratocyst	Desmoplastic Fibroma	Osteosarcoma	Hyperparathyroidism	Malignant tumor (Ewing's or osteosarcoma)	Bone cyst	Multiple endocrine neoplasia	Multiglandular parathyroid hyperplasia	Osteomyelitis	Dental infection	Lymphoma	Fibroma	High vitamin D
AMIE	nejmcpc2115856.pdf	Case 14-2022: A 57-Year-Old Man with Chylous Ascites	High-grade B-cell lymphoma, not otherwise specified.	Medicine	Eosinophilic Gastroenteritis	Malignancy - Lympoma	Malignancy - Leukemia	Cirrhosis - Autoimmune	Sarcoidosis						Lymphoma	Tuberculosis	Sarcoidosis	Whipple's Disease.	Intestinal Lymphangiectasia	Congestive Heart Failure	Cirrhosis Of The Liver.	Nephrotic Syndrome	Malignancy	Trauma	Intestinal Lymphangiectasia	Whipple Disease	Amyloidosis	Eosinophilic Gastroenteritis	Crohn's Disease	Lymphoma	Leukemia	Metastatic Cancer	Fungal Infection	Parasitic Infection	B cell lymphoma	Sarcoidosis	Radiation exposure	Peritoneal fibrosis	Portal hypertension	Eosinophillic gastroenteritis
AMIE	nejmcpc1415200.pdf	Case 14-2015: A 58-Year-Old Woman with Shortness of Breath	Idiopathic pleuroparenchymal fibroelastosis.	Medicine	SLE	Sarcoidosis	Mycobacterial Infection	Idiopathic Interstitial Pneumonia	Metastatic Disease	Pulmonary Aspergillus	Lung Cancer	Asthma			Sarcoidosis	Pulmonary Fibrosis	Lung Cancer	Pneumonia	Connective Tissue Disease	Hypersensitivity Pneumonitis	Eosinophilic Granulomatosis With Polyangiitis (EGPA)	Churg-Strauss Syndrome			Chronic Hypersensitivity Pneumonitis (CHP)	Sarcoidosis	Silicosis	Coal Workers' Pneumoconiosis	Asbestos-related Lung Disease	Hypersensitivity Pneumonitis (HP)	Ankylosing Spondylitis	Rheumatoid Arthritis	Granulomatosis With Polyangiitis (GPA), Previously Known As Wegener's Granulomatosis	Churg-Strauss Syndrome	idiopathic pleuroparenchymal fibroelastosis (PPFE).	ILD	Cryptogenic organizing pneumonia	Malignancy	Sarcoid	Vasculitis ANCA associated	Pulmonary Langerhans’cell histiocytosis	Pneumoconioses (berylliosis, silicosis, and coal worker’s pneumoconiosis)	Idiopathic interstitial pneumonias	Cryptogenic organizing pneumonia
AMIE	nejmcpc1408595.pdf	Case 41-2015: A 14-Year-Old Boy with Immune and Liver Abnormalities	Dyskeratosis congenita (a telomere syndrome), with nodular regenerative hyperplasia of the liver, portal hypertension, hypersplenism, and immuno- deficiency.	Pediatrics	X-linked Disorder	CVID	Autoimmune Disease								Hypogammaglobulinemia	Immunodeficiency, Centromeric Instability, And Facial Anomalies Syndrome	X-linked Disorder	Autoimmune Lymphoproliferative Syndrome	CVID	Congenital Disorders Of Glycosylation	Alagille Syndrome				APECED (Autoimmune Polyendocrinopathy-Candidiasis-Ectodermal Dysplasia)	IPEX (Immunodeficiency, Polyendocrinopathy, Enteropathy, X-linked)	AIRE (Autoimmune Regulator) Deficiency	STAT1 (Signal Transducer And Activator Of Transcription 1) Deficiency	LRBA (LPS-Responsive BPI-Associated) Deficiency	C					Ectodermal dysplasia	Lysosomal storage disorder	Nemo deficiency	CVID	Mitochondrial disorder	Connective tissue disorder	Mucopolysaccharidosis	Autoimmune polyglandular syndrome	Wiskott Aldrich	Autoimmune hepatitis
AMIE	nejmcpc1800323.pdf	Case 11-2018: A 48-Year-Old Woman with Recurrent Venous Thromboembolism and Pulmonary Artery Aneurysm	Pulmonary artery aneurysm that was most likely due to the Hughes–Stovin syndrome.	Medicine	Cancer Induced Venous Thromboembolism	Protein S Deficiency	Drug Induced Effect On Anticoagulants	Autoimmune Thromboembolism (lupus)							Pulmonary Artery Sarcoma	Malignancy	Thrombophilia	Autoimmune Thromboembolism	Chronic Thromboembolic Pulmonary Hypertension	Paradoxical Embolism					Chronic Thromboembolic Pulmonary Hypertension (CTEPH)	Malignancy (causing A Hypercoagulable State)	Occult Infection (causing A Hypercoagulable State)	Myeloproliferative Neoplasm (causing A Hypercoagulable State)	Autoimmune Disease (causing A Hypercoagulable State)	Genetic Thrombophilia (causing A Hypercoagulable State)	Inflammatory Bowel Disease (causing A Hypercoagulable State)				Pulmonary artery aneurysm due to Hughes–Stovin syndrome	Pulmonary hypertension	Syphilis	tuberculosis	Septic emobli	Congesnital heart conditions involving pulmnoary artery	Lung cancer	Takayasu's arteritis	Behcet's
AMIE	nejmcpc1710564.pdf	Case 35-2017: A 57-Year-Old Woman with Hypoesthesia and Weakness in the Legs and Arms	Copper deficiency myelopathy.	Neurology	Vitamin Deficiency/nutritional Deficiencies	Chronic Inflammatory Demyelinating Polyneuropathy Refractory To Current Treatment	Myelopathy	Neurosarcoidosis							Vitamin Deficiency	Myelopathy	CIDP								Chronic Inflammatory Demyelinating Polyneuropathy (CIDP)	Multifocal Motor Neuropathy (MMN)	Anti-MAG Neuropathy	B12 Deficiency	Lyme Disease	Neurosarcoidosis	HIV	HTLV-1	Paraneoplastic Neuropathy	Hereditary Neuropathy	CIDP	Spinal dural AVM	B12 defeciency	Copper defeciency	Vit E defeciency	B9 defeciency
AMIE	nejmcpc2211366.pdf	Case 1-2023: A 49-Year-Old Man with Hypokalemia and Paranoia	Cushing’s syndrome due to ectopic secretion of adrenocorticotropic hormone from small-cell lung cancer.	Hospital	Hyperaldosteronism (primary Vs Secondary)	Metastatic Non Small Call Lung Cancer	Hypokalemic Paralysis	Hypokalemic Encephalopathy	Brain Mass	Paraneoplastic Syndrome	Psychiatric Disease	Insomnia Induced			Small Call Lung Ca W/mets To Brain	Primary Hyperaldosteronism	Hypokalemia	Delirium	Psychiatric Disease						Cushing's Syndrome	Primary Hyperaldosteronism	Liddle Syndrome	Bartter Syndrome	Gitelman Syndrome	Magnesium Deficiency	Hypokalemic Periodic Paralysis	Thyrotoxic Periodic Paralysis	Hyperkalemic Periodic Paralysis	Andersen-Tawil Syndrome	Cushing’s syndrome due to ectopic secretion of adrenocorticotropic hormone from small-cell lung cancer.	Hypertensive encephalopathy	Brain metastasis	Meningitis	Hepatic encephalopathy	Hyperaldosteronism	Psychiatric disease	Hypokalemic encephalopathy
AMIE	nejmcpc1304164.pdf	Case 28-2013: A 52-Year-Old Man with Cardiac Arrest after an Acute Myocardial Infarction	Cardiac arrest due to ventricular fibrillation caused by acute myocardial infarction with ST-segment elevation (STEMI).	Emergency	Arrythmia	MI	Papillary Muscle Rupture	Obstructive CAD	Respiratory Failure/respiratory Arrest						MI	Cardiac Arrest	V Fib	Seizure	Hypoxia	Acidosis	Electrolyte Imbalance	Renal Failure	Drug Overdose	Sepsis	ST-elevation Myocardial Infarction (STEMI)	Sepsis	Cardiogenic Shock	Ventricular Fibrillation	Acute Coronary Syndrome	Myocardial Infarction	Cardiac Arrest	Heart Failure	Arrhythmia	Hypovolemic Shock	STEMI	Cardiac arrest	Ventricular Fibrillation	NSTEMI	Torsades
AMIE	nejmcpc2107348.pdf	Case 18-2022: A 29-Year-Old Woman with Recurrent Fractures	Phosphaturic mesenchymal tumor causing osteo- malacia.	Medicine	Vitamin D Deficiency	Dietary Deficiency	Malabsorption Of Vitamin D								X-linked Hypophosphatemia (XLH)	Autosomal Dominant Hypophosphatemic Rickets (ADHR)	Vit D Deficiency	Renal Fanconi Syndrome:	Osteomalacia	Osteoporosis	Cushing Dz	Hyperparathyroidism	Malignancy		Tumor-induced Osteomalacia (TIO)	X-linked Hypophosphatemia (XLH)	Hereditary Hypophosphatemic Rickets With Hypercalciuria (HHRH)	Autosomal Dominant Hypophosphatemic Rickets (ADHR)	Fanconi Syndrome	Hypophosphatasia	Fibrous Dysplasia	Renal Osteodystrophy	Celiac Disease	Vitamin D Deficiency	Tumor-induced osteomalacia.	Hypophosphatemia	Vitamin d deficiency	Fanconi’s syndrome	FGF23-Mediated Renal Excretion of Phosphate
AMIE	nejmcpc2004992.pdf	Case 20-2021: A 69-Year-Old Man with Ataxia	Cerebellar ataxia, neuropathy, and vestibular areflexia syndrome due to a biallelic expansion in RFC1.	Neurology	Degenerative Cerebellar Ataxia	Autoimmune Cerebellar Degeneration	Normal Pressure Hydrocephalus								AVED	Supranuclear Palsy	Normal Pressure Hydrocephalus								Ataxia With Vitamin E Deficiency	Spinocerebellar Ataxia Type 3 (Machado-Joseph Disease)	Friedreich Ataxia	Ataxia Telangiectasia	Vitamin B12 Deficiency	Celiac Disease	Alcohol-related Cerebellar Degeneration	Multiple System Atrophy	Paraneoplastic Cerebellar Degeneration	Primary Progressive Multiple Sclerosis	Cerebellar ataxia, neuropathy, and vestibular areflexia syndrome (CANVAS)	Vitamin E Deficiency	Gluten Ataxia	Sensory ataxic neuropathy, dysarthria, and oph- thalmoparesis (SANDO)	Multi System Atrophy - C	Progresive Supranuclear Palsy	Friedreich's Ataxia
AMIE	nejmcpc1610713.pdf	Case 3-2017: A 62-Year-Old Man with Cardiac Sarcoidosis and New Diplopia and Weakness	Granulomatous amebic encephalitis, caused by acanthamoeba species. Sarcoidosis (old, burned out) involving heart, lungs, and spleen. Coronary arteriosclerosis with stent stenosis. Papillary renal-cell carcinoma and benign bili- ary hamartoma.	Neurology	Diffuse Sarcoid W/cerebral Spread	Fungal Infection	Viral Infection	Malignancy	Leptomeningeal Carcinomatosis	Primary CNS Malignancy	Stroke				Neurosarcoid	Meningitis	Encephalitis	Brain Abscess	Stroke	Paraneoplastic Encephalitis	Metabolic Encephalopathy	Autoimmune Encephalitis	Toxic Encephalopathy		Neurosarcoidosis	Viral Encephalitis (including Herpes Simplex Virus Encephalitis)	Bacterial Meningitis	Fungal Meningitis	Mycobacterium Tuberculosis Meningitis	Lyme Neuroborreliosis	Neurosyphilis	Non-Hodgkin Lymphoma	Gliomatosis Cerebri	Acute Disseminated Encephalomyelitis	Neurosarcoidosis	Crymtococcal meningioencephalitis	IRIS	CNS lymphoma	ADEM	CNS vasculitis	Toxic metabolic encpehalitis	Herpes encephalitis	Amoebic encephalitis
AMIE	nejmcpc1913477.pdf	Case 15-2020: A 79-Year-Old Man with Hyponatremia and Involuntary Movements of the Arm and Face	LGI1 autoimmune encephalitis.	Medicine	Hyponatremia Due To Hydrochlorothiazide	Small Cell Cancer Lung	Faciobrachial Dystonic Seizures.								Faciobrachial Dystonic Seizures	SIADH	Hyponatremia Due To Hydrochlorothiaizde.								SIADH (syndrome Of Inappropriate Antidiuretic Hormone)	Cerebral Salt Wasting	Essential Hypernatremia	Hypovolemic Hyponatremia	Hypervolemic Hyponatremia	Pseudohyponatremia	Reset Osmostat	Diuretic Use	Adrenal Insufficiency	Hypothyroidism	LGI1 (leucine-rich, glioma-inactivated 1) encephalitis	Faciobrachial dystonic seizures	Occult malignancy	Thiazide induced hyponatremia	Hyppothyrodisim	Adrenal insufficiency
AMIE	nejmcpc1501306.pdf	Case 1-2016: An 18-Year-Old Man with Fever, Abdominal Pain, and Thrombocytopenia	Hemophagocytic lymphohistiocytosis of an un- known cause.	Medicine	Viral Infectoin	Lymphoma	Bacterial Infection								EBV	Cmv	Lymphoma								Bacterial Or Fungal Urinary Tract Infection	Genitourinary Tuberculosis	Inflammatory Bowel Disease (Crohn's Disease)	Appendicitis	Psoas Abscess	Epididymo-orchitis	Henoch-Schönlein Purpura	Sickle Cell Disease	Testicular Torsion	Sarcoidosis	Hemophagocytic syndrome/histiocytosis	Malignancy/Lymphoma	SLE/Still's Disease	Macrophage activation syndrome)	Viral infection ( ie CMV, EBV)	Fungal infections (histoplasmosis, coccidiomycosis)	STD	TB	URI	UTI
AMIE	nejmcpc2115849.pdf	Case 16-2022: A 55-Year-Old Man with Fevers, Night Sweats, and a Mediastinal Mass	Idiopathic multicentric Castleman’s disease.	Medicine	Lymphoma	Thymoma	Germ Cell Tumor	Sarcoidosis	TB	Metastatic Cancer					Lymphoma	Thymoma	Germ Cell Tumor	Sarcoidosis	TB	Fungal Infection	Metastatic Cancer	Auto Immnue Diseases			Castleman Disease (CD) - A Rare Lymphoproliferative Disorder That Can Cause Lymph Node Enlargement And Systemic Symptoms	Lymphoma - A Type Of Cancer That Affects The Lymphatic System	Sarcoidosis - A Chronic Inflammatory Disease That Can Affect Multiple Organs In The Body	Tuberculosis - An Infectious Disease That Is Caused By The Bacterium Mycobacterium Tuberculosis	Histoplasmosis - A Fungal Infection That Is Caused By The Fungus Histoplasma Capsulatum	Coc					Idiopathic multicentric Castle's disease	Cancer	Mycobacterium TB	Borrelia burgdorferi	Sarcoidosis	Amyloidosis	Lupus	RA	Sjogrens syndrome	Hemophagocytic Lymphohistiocytosis
AMIE	nejmcpc2211355.pdf	Case 36-2022: A 30-Year-Old Woman with Decreased Vision and Headache	Meningioma, meningothelial type, World Health Organization grade 1.	Neurology	Optic Neuritis	Giant Cell Arteritis	Migraine Headache	Multiple Sclerosis	Optic Neuroma	Encephalitis	Lyme Disease	Glaucoma	Macular Degeneration	Sinus Infection	Neuromyelitis Optica Spectrum Disorder	Optic Nerve Glioma	Optic Neuritis	Lyme Disease	Giant Cell Arteritis	Syphilis	Behcet's Disease	Atypical Migraine	Glaucoma	Encephalitis	Idiopathic Demyelinating Optic Neuritis (NMO Spectrum Disorder)	Inflammatory Optic Neuropathy	Sarcoidosis	Optic Perineuritis	Lymphoma	Granulomatosis With Polyangiitis (GPA)	Ischemic Optic Neuropathy	Leber's Hereditary Optic Neuropathy	Compressive Optic Neuropathy		Optic Neuritis	Optic nerve glioma	Optic nerve sheath meningioma	MS	Infectious optic neuropathy	Neuromyelitis optica	Neurosarcoidosis
AMIE	nejmcpc2211516.pdf	Case 11-2023: A 67-Year-Old Man with Mantle-Cell Lymphoma and Hypoxemia	Dapsone-induced methemoglobinemia.	Medicine	Pulmonary Emboli	Pulmonary Fibrosis From Radiation Therapy	Symptomatic Acute Blood Loss Anemia	Acute CHF	MI	Bronchiolitis	Pneumococcal Pneumonia	COPD Exacerbation	Asthma Exacerbation	Vitamin B12/Folate Deficiency Causing Symptomatic Anemia	Pulmonary Emboli	Pneumonia	Acute CHF	Symptomatic Anemia	Bronchiolitis	Interstitial Lung Disease	COPD Exacerbation	Asthma Exacerbation	Drug Reaction	Pulmonary Fibrosis	Recurrent Pulmonary Embolism	Chronic Thromboembolic Pulmonary Hypertension	Diffuse Alveolar Hemorrhage	Pneumocystis Jirovecii Pneumonia	Non-small Cell Lung Cancer	Small Cell Lung Cancer	Lymphomatoid Granulomatosis	Pulmonary Amyloidosis	Pulmonary Veno-occlusive Disease	Idiopathic Pulmonary Fibrosis	Dapsone-induced methemoglobinemia.	Low Ambient Atmospheric Pressure	Hypoventilation	Loss of Diffusion Capacity	Shunting	Ventilation–Perfusion Mismatch- Pulmonary Emboli
AMIE	nejmcpc1613467.pdf	Case 2-2017: An 18-Year-Old Woman with Acute Liver Failure		Medicine	Sepsis And Shock Liver	Infectious Hepatitis Viral And Bacterial	Autoimmune Hepatitis	Drug Induced Hepatitis, Acetaminophen, Azithromycin	Cholecystitis, Cholangitis						Sepsis And Cholestasis	Infectious Hepatitis Viral Hep A, B, C	Bacterial Hepatitis	Drug Induced Hepatotoxicity, Acetaminophen	Autoimmune Hepatitis	Wilson's Disease	HELLP				Acute Fatty Liver Of Pregnancy	HELLP Syndrome (hemolysis, Elevated Liver Enzymes, And Low Platelet Count)	Preeclampsia With Severe Features	Intrahepatic Cholestasis Of Pregnancy	Acute Viral Hepatitis	Autoimmune Hepatitis	Wilson's Disease	Drug-induced Liver Injury	Budd-Chiari Syndrome	Alagille Syndrome	wilson's disease	HELLP syndrome	Ischemic liver disease	Hepatitis	Tylenol toxicity	Autoimmune hepatitis
AMIE	nejmcpc2201239.pdf	Case 31-2022: A 72-Year-Old Man with Heartburn, Nausea, and Inability to Eat	Linitis plastica (invasive gastric adenocarcinoma).	Medicine	Gastric Cancer	Gastroparesis	Peptic Ulcer	Crohn's Disease	Lymphoma	Pancreatic Cancer	Biliary Cancer				Gastric Cancer	Gastroparesis	Gastric Lymphoma	Gastric Ulcer	Gastritis	Crohn's Disease	Hypertrophic Gastropathy				Linitis Plastica	Gastric Adenocarcinoma	Infiltrating Gastric GIST	Signet Ring Cell Carcinoma Of The Stomach	Lymphoma	Ménétrier's Disease	Crohn's Disease	Eosinophilic Gastritis	Sarcoidosis	Amyloidosis	Gastric Carcinoma	Gastric outlet obstruction	Lymphoma	Gastroparesis	Food intolerance	Hypertrophic gastropathy	Infiltrating gastric GIST	Amyloidosis	Eosinophilic Gastroenteritis	Esenteric ischemia
AMIE	nejmcpc1610101.pdf	Case 38-2016: A 52-Year-Old Woman with Recurrent Oligodendroglioma	Oligodendroglioma (World Health Organization grade II out of IV), with an elevated Ki-67 prolif- eration index, an IDH1 R132H mutation, and codeletion of 1p and 19q.	Neurology	Recurrent Oligodendroma	Stroke	Secondary Brain Tumor	Craniopharyngioma	CNS Lymphoma	Leptomeningeal Tumor Spread					Recurrent Oligodendroma	Second Tumor Such As A Glioma	Metastatic Tumor With Brain Metastases	Craniopharyngioma	Leptomeningeal Tumor Spread						Recurrent Oligodendroglioma	Anaplastic Transformation Of Oligodendroglioma	Secondary Glioblastoma	Radiation-induced Necrosis	Pseudoprogression	Treatment Effect	Post-ictal Changes	Residual Changes From Prior Surgery	New Primary Brain Tumor	Metastatic Disease To The Brain	Post transplant lymphoproliferative disorder	Relapse of ALL	Opportunitistic infection	Thrombotic microangiopathy secondary to tacrolimus	GVHD	Secondary cancer
AMIE	nejmcpc1712227.pdf	Case 16-2018: A 45-Year-Old Man with Fever, Thrombocytopenia, and Elevated Aminotransferase Levels	Anaplasma phagocytophilum infection.	Medicine	Tick Borne Illness: Ehrlichia	Tick Borne Illness: Anaplasmosis	Tick Borne Illness: Lyme	Tick Borne Illness: Rocky Mountain Spotted Fever	Babesiosis	Meningococcal Sepsis With DIC	Viral Hemorrhagic Fever	Scarlet Fever			Tick Borne Illness: Rocky Mountain Spotted Fever	Tick Borne Illness: Ehrlichiosis	Tick Borne Illness: Anaplasmosis	Tick Borne Illness: Lyme	Babesiosis	DIC From Bacterial Infection Such As Meningococcus	Autoimmune Such As Lupus	Viral Hemorrhagic Fever			Ehrlichiosis	Anaplasmosis	Spotted Fever Rickettsiosis	Babesiosis	Colorado Tick Fever	Viral Sepsis	Leptospirosis	Acute HIV Infection	Secondary Syphilis	Systemic Lupus Erythematosus	Anaplasma phagocytophilum infection	Lyme disease	Ehrlichiosis	Malignancy	Fungal causes
AMIE	nejmcpc2201231.pdf	Case 19-2022: A 29-Year-Old Woman with Jaundice and Chronic Diarrhea	Pancreatic ductal adenocarcinoma.	Medicine	Pancreatic Adenocarcinoma	Cholangiocarcinoma	Pancreatic Cyst	Chronic Pancreatitis							Pancreatic Adenocarcinoma	Adenoma	Neuroendocrine Tumor	Lymphoma	Metastatic Cancer	Inflammatory Mass	Congenital Anomaly: T	Biliary Tract Obstruction	Oddi Dysfunction:	Parasitic Infection	Pancreatic Adenocarcinoma	Cholangiocarcinoma	Ampullary Carcinoma	Neuroendocrine Tumor	Lymphoma	Adenosquamous Carcinoma	Squamous Cell Carcinoma	Solid Pseudopapillary Neoplasm	Serous Cystadenoma		Exocrine pancreatic cancer	Pancreatic neuroendocrine tumor	Autoimmune pancreatitis	Lymphoma	Pseudopapillary neoplasm
AMIE	nejmcpc1909620.pdf	Case 17-2022: A 17-Year-Old Boy with Chest Pain	Undifferentiated autoimmune rheumatic disease.	Pediatrics	Myocarditis	Systemic Lupus	Myopathy	Myositis With Myocarditis	Pericarditis	American Trypanosomiasis					Myocarditis	Systemic Lupus With Myocarditis And Vasculitis	Myopathy With Myocardiac Involvement	American Trypanosomiasis	Infective Endocarditis	Kawasaki Syndrome					Takotsubo Cardiomyopathy	Myocarditis	Acute Coronary Syndrome	Viral Pericarditis	Hypertrophic Cardiomyopathy	Aortic Dissection	Pulmonary Embolism	Acute Rheumatic Fever	Infective Endocarditis	Stress Cardiomyopathy	Pericarditis	Infectious myocarditis	Autoimmune myocarditis	Congenital heart disease	Congestive heart failure	Arrythmia	Pneumothorax	Cushing syndrome	Substance use	Myocardial infarction
AMIE	nejmcpc2115848.pdf	Case 6-2022: A 68-Year-Old Man with Fatigue, Weight Loss, and Hyperglycemia	Immune checkpoint inhibitor–induced diabetes.	Medicine	Drug Induced Hyperglycemia/DM (pembrolizumab Possible)	Type 2 DM	Hyperglycemia Due To Illness/stress	Autoimmune Diabetes	Hormone Secreting Tumor						Embrolizumab-induced Diabetes	Malignancy-associated Hypercalcemia	Diabetic Ketoacidosis (DKA)	Lactic Acidosis	Metabolic Acidosis Due To Renal Failure		Addison's Disease	Drug-induced Metabolic Acidosis	Infection		Type 1 Diabetes	Type 2 Diabetes	Latent Autoimmune Diabetes In Adults (LADA)	Maturity Onset Diabetes Of The Young (MODY)	Drug-induced Diabetes (e.g., From Pembrolizumab)	Steroid-induced Diabetes	Pancreatic Cancer	Cushing's Syndrome	Acromegaly	Pancreatitis	Autoimmune diabetes	Insulin deficiency	Drug induced metabolic acidosis	Ketogenesis	Dka
AMIE	nejmcpc1800339.pdf	Case 15-2018: An 83-Year-Old Woman with Nausea, Vomiting, and Confusion	Digoxin toxicity.	Medicine	Adverse Drug Reaction	Digoxin Toxicity	Upper Respiratory Infection	Adrenal Insufficiency	CHF	Occult Bacterial Infection	Hypothyroidism	TB			Digoxin Toxicity	Medication Overdose	Upper Respiratory Infection	Occult Bacterial Infection	Hypothyroidism						Sepsis	Urinary Tract Infection	Pneumonia	Gastroenteritis	Meningitis	Encephalitis	Thyroid Storm	Adrenal Crisis	Hyperosmolar Hyperglycemic State	Diabetic Ketoacidosis	Digoxin toxicity	Viral infection	Hyponatremia	Urinary tract infection	Hypothyroidism	Stroke	Worsening CHF.	Hypothyroidism	Severe hyperglycemia	Atypical depressoin
AMIE	nejmcpc1410936.pdf	Case 3-2015: A 60-Year-Old Woman with Abdominal Pain, Dyspnea, and Diplopia	Botulism (adult intestinal toxemia due to Clos- tridium baratii infection).	Neurology	Virus Induced Neuropathy	GBS	Poisoning/toxin	Myasthenia Gravis	Botulism						Gbs	Botulism	Myasthenia Gravis	Poliomyelitis	Tick Paralysis	Acute Porphyria	Brainstem Stroke	Intracranial Mass Lesion	Hypermagnesemia	Hypokalemia	Miller Fisher Variant Of Guillain-Barré Syndrome (GBS)	Bickerstaff Brainstem Encephalitis	Myasthenia Gravis (MG)	Botulism	Poliomyelitis	Diphtheria	Brainstem Stroke	Intracranial Mass Lesion	Toxins Or Drugs	Infection	Botulism	GBS	Miller fisher	Polio	Tick paralysis	MUSK (MG varaint)	Poisoning
AMIE	nejmcpc1304051.pdf	Case 40-2013: A 36-Year-Old Man with Agitation and Paranoia	Methcathinone (bath salts) intoxication.	Emergency	Bath Salts	Meningitis	Previously Undiagnosed Psychiatric Illness	Cocaine Use	Amphetamines	Alcohol Withdrawal	Lactic Acidosis				Acute Intoxication With Bath Salts	Acute Intoxication With Cocaine	Acute Intoxication Amphetamines	Acute Intoxication With PCP	Alcohol Withdrawal	Sepsis	Meningitis Or Encephalitis	Acute Psychosis			Intoxication With Bath Salts (cathinones)	Intoxication With Other Sympathomimetic Drugs (e.g., Amphetamines, Cocaine, MDMA)	Delirium Tremens	Excited Delirium Caused By An Underlying Psychiatric Disorder	Sepsis	Meningitis Or Encephalitis	Thyroid Storm	Pheochromocytoma	Acute Intoxication With Anticholinergic Drugs	Acute Intoxication With	Bath salts intoxication	Sympathomimetic intoxication	Delirium tremens	Psychosis	Uremia	Sepsis
AMIE	nejmcpc2211367.pdf	Case 3-2023: A 16-Year-Old Girl with Abdominal Pain and Bloody Diarrhea	Catastrophic antiphospholipid syndrome.	Pediatrics	Crohn's	Ulcerative Colitis	Colitis	DIC	Embolization - Endocarditis ?	Metastatic Malignancy	Hypercoagulable State				Inflammatory Bowel Disease (IBD), Including Crohn's Disease And Ulcerative Colitis	Infectious Colitis	Ischemic Colitis	Microscopic Colitis	Radiation Colitis	Colitis Caused By Medications	Colitis Associated With Other Medical Conditions	Diet-related Colitis	Colonic Neoplasia		Crohn's Disease	Ulcerative Colitis	Behcet's Disease	Inflammatory Bowel Disease, Type Unclassified	Ischemic Colitis	Infectious Colitis	Microscopic Colitis	Eosinophilic Colitis	Colon Cancer	Autoimmune Enteropathy	Catastrophic antiphosphalipid syndrome	Bowel perforation	Ulcerative colitis	Crohn’s disease	Infectious gastroenteritis	Peptic ulcer disease	Intussuception	Meckel's diverticulum	Colon cancer	Appendicitis
AMIE	nejmcpc1404517.pdf	Case 31-2014: A 50-Year-Old Man with Back Pain, Fatigue, Weight Loss, and Knee Swelling	Ankylosing spondylitis (HLA-B27–negative).	Medicine	Ankylosing Spondylitis,	Psoriatic Arthritis	Reactive Arthritis	Undiagnosed Malignancy	Infectious Diskitis	Trauma					Ankylosing Spondylitis	Psoriatic Arthritis	Reactive Arthritis	Undiagnosed Malignancy	Infectious Diskitis	Trauma					Diskitis-osteomyelitis	Vertebral Fracture With Pseudoarthrosis	Malignancy (e.g., Multiple Myeloma, Lymphoma, Metastatic Cancer)	Degenerative Spine Disease	Spondyloarthropathy (e.g., Ankylosing Spondylitis)	Infectious Arthritis (e.g., Septic Arthritis, Lyme Disease)	Autoimmune Disease (e.g., Rheumatoid Arthritis, Systemic				Ankylosing spondylosis	Other inflammatory arthritis	Diskitis	Spinal osteomyelitis	Metastatic cancer to spine	Primary bone tumour
AMIE	nejmcpc1616024.pdf	Case 9-2017: A 27-Year-Old Woman with Nausea, Vomiting, Confusion, and Hyponatremia	Primary adrenal insufficiency (Addison’s disease).	Medicine	Water Intoxication	Hypovolemic Hyponatremia	Psychogenic Polydipsia	SIADH							Water Intoxication	Psychogenic Polydipsia	Hypovolemic Hyponatremia	SIADH	Hypothyroidism	Lab Error					Cyclic Vomiting Syndrome	Addison's Disease	Severe Hyponatremia With Or Without SIADH	Rhabdomyolysis	Sepsis	DKA	Hyperthyroidism	Pheochromocytoma	Intracranial Hemorrhage	Meniere's Disease	Primary adrenal insufficiency	Hypovolemic hyponatremia	Drug or toxin related	SIADH	Salt wasting sydnrome	Pregnancy	Hypothyroidism
AMIE	nejmcpc2107356.pdf	Case 35-2021: A 50-Year-Old Woman with Pain in the Left Upper Quadrant and Hypoxemia	Pneumocystis jirovecii pneumonia.	Medicine	Fungal PNA	Hypersensitivity Pneumonitis	Malignancy	Atypical PNA	TB	Sarcoidosis	Malignancy				Pulmonary Sarcoidosis With Splenic Infarction:	Pneumonia	Sepsis	ARDS	PE	Malignancy	Connective Tissue Disease	Drug Toxicity	Gi Bleeding	Hepatitis	Sarcoidosis With Splenic Infarction	Lymphoma	Tuberculosis	Histoplasmosis	Coccidioidomycosis	Blastomycosis	Wegener's Granulomatosis	Churg-Strauss Syndrome	Microscopic Polyangiitis	Eosinophilic Granulomatosis With Polyangiitis (Churg-Strauss)	Pneumocystitis jirovecci pneumonia	Sarcoidosis	Aspergillosis	VTE	Pulmonary hypertension	Mycoplasma	Chlamydia	Cryptococcus
AMIE	nejmcpc2211360.pdf	Case 40-2022: A 38-Year-Old Man with Exertional Chest Discomfort	Cardiac paraganglioma with a germline muta- tion in the gene encoding succinate dehydroge- nase subunit C (SDHC).	Medicine	Congenital Heart Defect	Coronary Artery Vasospasm	Coronary Artery Anomaly	Drug Use/stimulant Use	Mast Cell Activation Syndrome	Tietze’s Syndrome	Panic Disorder	Myocarditis	Exercise-induced Bronchospasm	GERD	Paraganglioma	Aortic Aneurysm	CAD	Arrhythmia	Hemangioma						Intrapericardial Paraganglioma	Intrapericardial Hemangioma	Anomalous Coronary Artery	Atherosclerotic Plaque	Myocardial Ischemia	Arrhythmia	Hypertrophic Cardiomyopathy	Myocarditis	Valvular Heart Disease	Pericardial Disease	Cardiac paraganglioma	Exercise induced arrythmia	Myocarditis	Hypertrophic cardiomyopathy	Congenital anomaly of the coronary artery	Carcinoid	Mastocytosis	pheochromocytoma	Drug abuse	Valvular heart disease
AMIE	nejmcpc1509361.pdf	Case 5-2016: A 43-Year-Old Man with Altered Mental Status and a History of Alcohol Use	Cerebral mucormycosis.	Neurosurgery	Viral Encephalitis Such As Herpes	Intracranial Hemorrhage	Ethanol Toxicity	Acute Stroke/CVA	Bacterial Meningitis						CNS Lymphoma	Meningoencephalitis	Ethanol Toxicity	Glioblastoma	Stroke/Cerebral Vascular Accident						Central Nervous System (CNS) Lymphoma	Glioblastoma	Metastatic Cancer	Intracranial Abscess	Neurosyphilis	Tuberculous Granuloma	Fungal Infection	Sarcoidosis	Primary CNS Angiitis	Demyelinating Disease	Cerebral mucormycosis	Hydrocephalus	Stroke	Metabolic encephalopathy	Meningitis
AMIE	nejmcpc1913474.pdf	Case 5-2021: A 68-Year-Old Man with Delirium and Renal Insufficiency	Disseminated Mycobacterium bovis infection.	Medicine	Malignancy	Paraneopastic Disease	Sarcoidosis	Mycobacterial Infection	HIV	Disseminated Fungal Infection	Syphilis				Diffuse Large B-cell Lymphoma (DLBCL)	CNS Vasculitis	Sarcoidosis	Leukemia	Lymphomatoid Granulomatosis	Infectious Disease	Autoimmune	Malignancy	Toxic Exposure	Metabolic Disorder	Lymphomatoid Granulomatosis	Systemic Non-Hodgkin Lymphoma	IgG4-related Disease	Granulomatosis With Polyangiitis (GPA), Previously Known As Wegener's Granulomatosis	Eosinophilic Granulomatosis With Polyangiitis (EGPA), Previously Known As Churg-Strauss Syndrome	Sarcoidosis	Amyloidosis	Metastatic Cancer	Infectious Disease (e.g., Tuberculosis		Disseminated bacille Calmette–Guérin infection	Lymphoma	Metastatic cancer	Sarcoidosis	Multiple myeloma
AMIE	nejmcpc1616393.pdf	Case 24-2017: An 8-Month-Old Girl with Fever and an Abdominal Mass	Congenital pancreatic hamartoma (multicystic adenomatoid hamartoma).	Pediatrics	Congenital Pancreatic Cyst	Congenital Hepatic Cyst	Pancreatic/hepatic Abscess	Mesenteric Cyst	Malignancy	Hamartoma					Pancreatic Pseudocyst.	Pancreatic Abscess	Neoplastic Cyst	Congenital Cyst	Duplication Cyst	Mesenteric Cyst	Omental Cyst	Hematoma	Abscess From Another Source	Gastrointestinal Stromal Tumo	Pancreatic Pseudocyst	Mesenteric Cyst	Omental Cyst	Duplication Cyst	Lymphangioma	Neuroblastoma	Wilms' Tumor	Ovarian Cyst	Intussusception	Meckel's Diverticulum	Pancreatic cyst	Abscess	Intussusception	Malrotation	Volvulus	Appendicitis/abscess	Constipation
AMIE	nejmcpc2115853.pdf	Case 7-2022: A 65-Year-Old Woman with Depression, Recurrent Falls, and Inability to Care for Herself	Diffuse large B-cell lymphoma.	Neurology	CNS Malignancy	Lymphoma	Paraneoplastic Disease	Lysosomal Storage Disease	Lymphoma						Neurodegenerative Disease	Lyme Disease	Autoimmune Encephalitis	Brain Tumor	Psychiatric Disorder	Conversion Disorder	Functional Neurological Disorder				Glioblastoma Multiforme	Metastatic Brain Cancer	Limbic Encephalitis	Stroke	Neurosyphilis	Lyme Disease	HIV Encephalopathy	Depression With Conversion Disorder	Functional Neurological Disorder	Multiple Sclerosis	Primary CNS lymphoma	MS	Autoimmune encephalitis	Paraneoplastic encephalitis	Neurosarcoidosis	CADASIL	Adult onset leukodystrophy
AMIE	nejmcpc2027087.pdf	Case 8-2022: A 54-Year-Old Woman with Episodes of Swelling	Hereditary angioedema with C1 inhibitor defi- ciency and chronic spontaneous urticaria.	Medicine	C1 Inhibitor Deficiency	Autoimmune Disorder/rheumatoid Arthritis	Allergic Reaction/hypersensitivity Reaction	IBS	Crohns	UC	Cancer	Rabies	Osteoporosis		Hereditary Angioedema Type I	Acquired Angioedema	Angioedema Due To An Allergic Reaction	Angioedema Due To Medication	Angioedema Due To An Underlying Medical Condition	Intestinal Obstruction	IBS	Gastroenteritis	Pancreatitis		Hereditary Angioedema With Bowel Involvement	Crohn's Disease	Celiac Disease	Small Bowel Obstruction	Ischemic Bowel	Inflammatory Bowel Disease	Infection (e.g., Clostridium Difficile, E. Coli, Etc.)	Vasculitis	Medication-induced Enteritis	Radiation Enteritis	Hereditary angioedema with C1 esterase deficiency	Medication related angioedema	Chron's disease	Infectious colitis	Ulcerative colitis
AMIE	nejmcpc1516449.pdf	Case 15-2016: A 32-Year-Old Man with Olfactory Hallucinations and Paresthesias	Neurosarcoidosis (focal sarcoid granulomatous encephalitis).	Neurology	Oligodendroma	Astrocytoma	Granulomatous Disease: Sarcoidosis Or Tuberculosis	Fungal Infection	Acute Disseminated Encephalomyelitis (ADEM)						Astrocytoma	Oligodendroma	Tuberculosis Or Sarcoidosis	CNS Lymphoma	Metastatic Brain Tumor	ADEM - Acute Disseminated Encephalomyelitis					Glioblastoma (GBM)	Gliomatosis Cerebri	Metastatic Tumor	Lymphoma	Demyelinating Disease	Sarcoidosis	Granulomatous Disease	Vascular Malformation	Hamartoma		Temporal lobe tumor	Sarcoidosis	Sjogrens syndrome	AV malformation	Tumefactive non neoplastic lesion	Brain abcess
AMIE	nejmcpc1407131.pdf	Case 35-2014: A 31-Year-Old Woman with Fevers, Chest Pain, and a History of HCV Infection and Substance-Use Disorder	Tricuspid-valve endocarditis and opioid addiction.	Medicine	Infectious Endocarditis	Osteomyelitis	Tuberculosis	Non Infectious Endocarditis	Metastatic Cancer						Infectious Endocarditis	Sepsis With Osteomyelitis	Pneumonia With Lung Abscess	Metastatic Cancer	Pulmonary Embolism						Septic Pulmonary Emboli	Staphylococcal Endocarditis	Right-sided Endocarditis	Tricuspid Valve Endocarditis	Methicillin-sensitive Staphylococcus Aureus (MSSA) Infection	Endocarditis Due To Injection Drug Use	Infective Endocarditis	Septic Emboli	Sepsis	Pneumonia	Opioid use disorder with endocarditis	Endocarditis	Septic embolism	Fungemia	Bactermia
AMIE	nejmcpc2002417.pdf	Case 18-2020: A 73-Year-Old Man with Hypoxemic Respiratory Failure and Cardiac Dysfunction	Severe acute respiratory syndrome coronavirus 2 (SARS-CoV-2) infection with acute respiratory distress syndrome and suspected myopericarditis.	Medicine	COVID	ARDS	STEMI	NSTEMI	Hyperemic Respiratory Failure	Community Acquired Pneumonia	Cardiac Arrythmia				Covid	Pneumonia	ARDS	Sepsis	Heart Failure	Myocardial Infarction	Pulmonary Embolism	Acute Respiratory Failure	COPD	Influenza	COVID-19	Community Acquired Pneumonia (bacterial)	Atypical Pneumonia (Mycoplasma, Chlamydia, Legionella)	Influenza	ARDS	Acute Myocardial Infarction	Congestive Heart Failure	Sepsis	Cardiogenic Shock	Pulmonary Embolism	Severe acute respiratory syndrome coronavirus 2 (SARS-CoV-2) infection with acute respiratory distress syndrome and suspected myopericarditis	Bacterial pneumonia	other viral pneumonia	Acute heart failure	Cytokine-mediated myocardial injury	Stress-induced cardiomyopathy	Myocarditis	Myocardial infarction
AMIE	nejmcpc1712226.pdf	Case 7-2018: A 25-Year-Old Man with New-Onset Seizures	Homocystinuria due to genetic mutations of the gene encoding cystathionine β-synthase (CBS).	Neurology	Marfan Syndrome	Hypercoagulable Disorder: Protein C	Hypercoagulable Disorder: Protein S	Hypercoagulable Disorder: Antithrombin III	Williams Syndrome	Hypercoagulable Disorder: Lupus Anticoagulant	Hypercoagulable Disorder: Homocysteine	Hypercoagulable Disorder: Factor V Leiden			Marfan	Cavernous Sinus Thrombosis	Hypercoagulable State: Protein C	Hypercoagulable State: Protein S	Hypercoagulable State: Antithrombin III	Hypercoagulable State: Lupus Anticoagulant	Brain Tumor				Cerebral Venous Sinus Thrombosis (CVST)	Genetic Or Congenital Connective Tissue Disorder (e.g., Marfan Syndrome, Loeys-Dietz Syndrome, Ehlers-Danlos Syndrome)	Hypercoagulable State (e.g., Factor V Leiden, Prothrombin Gene Mutation, Antiphospholipid Antibody Syndrome)	Intracranial Hemorrhage	Seizure Disorder	Head Trauma	Infection (e.g., Meningitis				Homocysteinuria	MArfan's syndrome	Loey Drietz Syndrome	Sphintzer's syndrome	Trauma	Systemic inflammatory disease	Infectious meningio-ecnephalitis
AMIE	nejmcpc1516451.pdf	Case 16-2016: A 31-Year-Old Pregnant Woman with Fever	Listeria monocytogenes bacteremia.	Obstetrics	Preeclampsia	Eclampsia	Cholecystasis	Sickle Cell Trait	Rubella	Medication Side Effect	Influenza	Atelectasis	Pneumonia		Chorioamnionitis	Intra Amniotic Infection	UTI	Pneumonia	Sepsis	Listeriosis	Toxoplasmosis	CMV	HSV	Malaria	Chorioamnionitis	Intra Amniotic Infection	UTI	Pneumonia	Sepsis	Listeriosis	Toxoplasmosis	CMV	HSV	Malaria	Listeria Bacteremia	Systemic viral infection	Chorioamnionitis	Pneumonia	GI infection	Pyelonephritis
AMIE	nejmcpc2100283.pdf	Case 18-2021: An 81-Year-Old Man with Cough, Fever, and Shortness of Breath	Pneumonia associated with severe acute respira- tory syndrome coronavirus 2 (SARS-CoV-2) in- fection and acute pulmonary embolism.	Medicine	Acute Viral Pneumonia From COVID	Interstitial Lung Disease Exacerbation	Pulmonary Fibrosis Exacerbation	Pulmonary Contusion	Bacterial Pneumonia	Acute Pulmonary Embolism	CHF Exacerbation				Acute Viral Pneumonia Due To COVID	Acute Bacterial Pneumonia	Acute Interstitial Lung Disease Exacerbation	Acute Pulmonary Fibrosis Exacerbation	Acute COPD Exacerbation	Acute Pulmonary Embolism	ARDS	CHF Exacerbation			COVID-19	Community Acquired Pneumonia (CAP)	Aspiration	Pulmonary Embolism	Congestive Heart Failure	COPD Exacerbation	Lung Cancer	Pneumothorax	ARDS	Rib Fracture	Pneumonia associated with severe acute respira- tory syndrome coronavirus 2 (SARS-CoV-2) in- fection and acute pulmonary embolism.	Aspiration pneumonitis	Vasculitis and diffuse alveolar hemorrhage	Idiopathic pulmonary fibrosis	Hypersensitivity pneumonitis	Drug-induced pneumonitis	Sarcoidosis	Community-acquired pneumonia	Viral pneumonia
AMIE	nejmcpc1512457.pdf	Case 19-2016: A 65-Year-Old Man with End-Stage Renal Disease and a Pruritic Rash	Adult T-cell leukemia–lymphoma.	Dermatology	Psoriasis	Nummular Eczema	Drug Induced Dermatitis	Right Leg Cellulitis And Abscess	Recurrent Syphilis						Psoriasis	Eczema	Atopic Dermatitis	Lichen Planus	Secondary Syphilis	Drug Induced Dermatitis	Malignancy Related Dermatitis				Secondary Syphilis	Nummular Eczema	Psoriasis	Parapsoriasis	Mycosis Fungoides	Pityriasis Rosea	Lichen Planus	Drug Eruption	Graft Versus Host Disease	Secondary HTLV-1 Infection	HTLV 1- Associated Adult T Cell Leukemia-Lymphoma	CTCL/Granulomatous Slack Skin	Secondary Syphilis	Lymphoproliferative Cancer	Lichenoid Drug Eruption	Psoriatic Drug Eruption	Sarcoidosis
AMIE	nejmcpc1616397.pdf	Case 14-2017: A 20-Year-Old Man with Pain and Swelling of the Left Calf and a Purpuric Rash		Medicine	Granulomatosis With Polyangitis	Lupus Vasculitis	Recurrent Streptococcus Vasculitis	Treponema Induced Vasculitis							Granulomatosis With Angitis	HSP	Lupus Vasculitis	Cryoglobulinemia	DVT	Cellulitis					Deep Vein Thrombosis (DVT)	Cellulitis	Septic Arthritis	Pyomyositis	Fracture	Henoch-Schönlein Purpura	Vasculitis	Sarcoidosis	Crohn's Disease	Medication-induced Lupus	IgA vasculitis	Granulomatosis with polyangiitis	Granulomatosis with polyangiitis	Cryoglobulinemic vasculitis	Polyarteritis nodosa	Takayasu’s arteritis	Giant-cell arteritis	Drug induced vasculitis	Crohn's disese
AMIE	nejmcpc1302333.pdf	Case 20-2013: A 29-Year-Old Man with Anemia and Jaundice	Glucose-6-phosphate dehydrogenase deficiency.	Medicine	Autoimmune Hemolytic Anemia	HSP	TTP	Malaria	Sepsis	DIC					Acute Intermittent Porphyria	Autoimmune Hemolytic Anemia	G6PD Deficiency	Sickle Cell Anemia Crisis	Spherocytosis	Leukemia					Glucose-6-phosphate Dehydrogenase (G6PD) Deficiency	Acute Hemolytic Anemia	Sickle Cell Disease	Thalassemia	Autoimmune Hemolytic Anemia	Drug-induced Hemolytic Anemia	Mechanical Hemolytic Anemia	Infection-associated Hemolytic Anemia	Hemolytic Uremic Syndrome	Wilson's Disease	Hemolysis due to G6PD deficiency	Hypersplenism	Autoimmune hemolytic anemia	Hereditary spherocytosis	Malaria	Thalassemia	TTP
AMIE	nejmcpc1507212.pdf	Case 39-2015: A 22-Year-Old Man with Hypoxemia and Shock	Influenza A virus.	Medicine	Chemical Pneumonitis	Viral Pneumonia	Septic Shock	ARDS	Cardiomyopathy	DIC					Acute Bacterial Pneumonia	Septic Shock	ARDS	Viral Pneumonia	Chemical Pneumonitis	Aspiration Pneumonia	DIC				Severe Community Acquired Pneumonia	Hantavirus Pulmonary Syndrome	Acute Respiratory Distress Syndrome (ARDS)	Sepsis	Viral Hemorrhagic Fever	Acute Myocardial Infarction	Acute Respiratory Failure	Toxic Inhalation	Pulmonary Embolism	Pneumocystis Jirovecii Pneumonia	ARDS due to influenza	ARDS due to covid pneumonia	RSV	CHF	Sarcoidosis
AMIE	nejmcpc1310002.pdf	Case 38-2013: A 30-Year-Old Man with Fever and Lymphadenopathy	Necrotizing lymphadenitis, with features consistent with histiocytic necrotizing lymphadenitis (Kikuchi–Fujimoto disease) and scattered EBV- positive cells.	Medicine	HLH	Infections Causes- Viral/fungal/tb	Malignancy - Lymphoma	Other Hematological Disease							TB	Lymphoma	Mononucleosis	HIV	Brucellosis	Leishmaniasis	Drug Reaction	Sarcoidosis	Casltleman Disease		Kikuchi-Fujimoto Disease	Systemic Lupus Erythematosus	Adult-onset Still's Disease	Infective Endocarditis	Tuberculosis	Brucellosis	Non-tuberculous Mycobacterial Infection	Lymphoma	HIV	CMV	Kikuchi-fugimoto disease ( histiocytic necrotizing lymph adenitis )	Ebstein Barr infection	Lymphoma	Tuberculosis	SLE
AMIE	nejmcpc2211511.pdf	Case 14-2023: A 31-Year-Old Man with Redness of the Right Eye	Mpox conjunctivitis.	Medicine	Monkey Pox	Syphilis With Eye Involvement	Gonorrheal Conjunctivitis	Herpes Simplex Infection	Acute HIV Infection						Monkey Pox	Syphilis	Gonorrheal Conjunctivitis	Herpes Simplex Infection	Acute HIV						Monkeypox Conjunctivitis	Acute Hemorrhagic Conjunctivitis (AHC)	Epidemic Keratoconjunctivitis (EKC)	Herpes Simplex Virus (HSV) Conjunctivitis	Adenovirus Conjunctivitis	Chlamydial Conjunctivitis	Gonococcal Conjunctivitis	Reiter's Syndrome	Syphilitic Conjunctivitis	Toxic Conjunctivitis (e.g., Due	Mpox conjunctivitis	Bacterial conjunctivitis	Herpes simplex virus conjunctivitis	Enterovirus conjunctivitis	Allergic conjunctivitis	Gonorrheal conjunctivitis	Chlamydial conjunctivitis	Syphilis	Toxic conjunctivitis
AMIE	nejmcpc1305985.pdf	Case 29-2013: A 32-Year-Old HIV-Positive African Man with Dyspnea and Skin Lesions	Kaposi’s sarcoma complicated by the immune reconstitution inflammatory syndrome.	Epidemiology	Pneumocystis Pneumonia	Acute Retroviral Immune Reconstitution Syndrome	Disseminated Tuberculosis	ARDS	Kaposi Sarcoma	Lymphona					Kaposi's Sarcoma Of The Lungs	Pneumocystis Pneumonia	Tuberculosis	Immune Reconstitution Inflammatory Syndrome	Bacterial Pneumonia	CHF	Lymphoma	ARDS			Kaposi Sarcoma	Kaposi Sarcoma Immune Reconstitution Inflammatory Syndrome (KS-IRIS)	Nontuberculous Mycobacterial Infection	Lymphoma	Cytomegalovirus	Fungal Infection	Pneumocystis Jirovecii Pneumonia	Bacterial Pneumonia	Miliary Tuberculosis	Metastatic Cancer	Kaposi's sarcoma associated with immune reconstitution inflammatory syndrome	Tuberculosis	Atypical tuberculosis	Atypical pneumonia	B cell lymphoma	Burkitt's lymphoma
AMIE	nejmcpc2201236.pdf	Case 29-2022: A 33-Year-Old Man with Chronic Diarrhea and Autoimmune Enteropathy	Immune dysregulation, polyendocrinopathy, en- teropathy, X-linked (IPEX) syndrome.	Medicine	Microscopic Colitis	Celiac Disease	Chronic Malabsorption	Autoimmune Enteropathy	Ulcerative Colitis	Crohn's Disease					Autoimmune Enteropathy	Celiac Disease	IBD	Allergic Enteropathy	Malignancy	Radiation Induced Enteritis	Immunodeficiency Related Enteritis	Microscopic Colitis	Infectious Enteritis		Common Variable Immunodeficiency (CVID)	Autoimmune Enteropathy (AIE)	IPEX Syndrome	Immunodysregulation, Polyendocrinopathy, Enteropathy, X-linked (IPEX) Syndrome	Tufting Enteropathy	Congenital Enterocyte Heparan Sulfate Deficiency	Very Late-onset Inflammatory Bowel Disease (IBD)	Autoimmune Lymphoproliferative Syndrome (ALPS)	Severe Combined		Autoimmune enteropathy	IPEX	Inflammatory bowel disease	Small bowel bacterial over growth	Intolerance to cow's milk	Amyloidosis	Eosinophilic gastroenteritis	Inborn errors of immunity	Celiac
AMIE	nejmcpc1404518.pdf	Case 40-2014: A 57-Year-Old Man with Inguinal Pain, Lymphadenopathy, and HIV Infection	Necrotizing lymphadenitis due to Treponema palli- dum (syphilis).	Medicine	Cancer	HIV Related Lymphadenopathy	Infection- Toxoplasmosis	TB	STD	Medical Induced	Granulomatous Disease				Lymphoma	Kaposi Sarcoma	TB	MAC	Toxoplasmosis	Bartonella	Syphilis	Ymphogranuloma Venereum I	Non Specific Lymphadenopathy	Castleman Disease	Non-tuberculous Mycobacterial (NTM) Infection	Mycobacterium Avium Complex (MAC) Infection	Lymphoma	Kaposi Sarcoma	Metastatic Cancer	Fungal Infection	Bacterial Infection	Viral Infection	Parasitic Infection	Granulomatous Disease	Necrotizing lymph adenitis due to syphilis	Cat scratch disease	Lymphoma	Tuberculosis	Other malignancy	Kaposi's sarcoma	Other infectious causes
AMIE	nejmcpc1710565.pdf	Case 36-2017: A 30-Year-Old Man with Fatigue, Rash, Anemia, and Thrombocytopenia	Combined inherited and acquired thrombotic	Radiology	TTP	Tickborne Illness	Babesiosis	Lyme Disease	Ehrlichiosis	DIC	HUS	Malignancy - Leukemia, Lymphoma	Lupus	Vasculitis	Babesiosis	TTP	Lyme	Anaplasmosis	Ehrlichiosis	ITP	HUS	DIC	Leukemia	Lupus	Babesiosis	Ehrlichiosis	Anaplasmosis	Autoimmune Hemolytic Anemia	Idiopathic Thrombocytopenic Purpura	Thrombotic Thrombocytopenic Purpura	Hemolytic Uremic Syndrome	Disseminated Intravascular Coagulation	Sepsis	Leukemia	Combined inherited and acquired thrombotic thrombocytopenic purpura	Infection- tick born - lyme disease	Trauma induced	Drug induced	Autoimmune disease
AMIE	nejmcpc1706099.pdf	Case 25-2017: A 45-Year-Old Man with Headache, Fever, and Lymphadenopathy	Atypical immunoblastic reaction that was consis- tent with primary Epstein–Barr virus infection.	Medical	VP Shunt Infection	VP Shunt Malfunction	Meningitis	Ventriculitis	Tickborne Illness	HSV	EBV/CMV	HIV	Malignancy - Lymphoma, Leukemia	Sarcoid	T Cell Lymphoma	EBV	Sarcoid	Lupus	Leukemia	VP Shunt Infection	Meningitis	Ventriculitis	TB	HIV	Lymphoma	Adult T-cell Leukemia/lymphoma	Peripheral T-cell Lymphoma, Not Otherwise Specified	Angioimmunoblastic T-cell Lymphoma	Anaplastic Large Cell Lymphoma	Human T-lymphotropic Virus Type 1-associated Myelopathy	Epstein-Barr Virus-associated Lymphoproliferative Disease	Drug Reaction With Eosinophilia And Systemic Symptoms	Systemic Lupus Erythematosus	Infective Endocarditis	Hodgkins lymphoma	Non Hodgkins lymphoma	EBV infection	Castleman disease
AMIE	nejmcpc2201245.pdf	Case 32-2022: A 76-Year-Old Man with Postoperative Cardiogenic Shock and Diffuse Rash	Eosinophilic myocarditis and drug reaction with eosinophilia and systemic symptoms (DRESS).	Medicine	Infective Endocarditis	Medication Induced	Cardiorenal Syndrome								Cardiogenic Shock	Cardiorenal Syndrome	Drug Reaction	Graft Failure Of Prosthetic Valve	Endocarditis	Sepsis	Acute Renal Failure				Sepsis	Post Cardiotomy Syndrome	Myocardial Stunning	Drug Reaction / Toxic Epidermal Necrolysis	Delayed Type IV Hypersensitivity	Graft Failure / Endocarditis	Right Heart Failure	Acute Kidney Injury	SIRS	TRALI	Drug Reaction with Eosinophilia and Systemic Symptoms	Hypersensitivity Myocarditis	Pericardial Tamponade	Pulmonary Embolism	Tension Pneumothorax	Anaphylaxis	Adrenal Insufficiency	Myocardial infarction	Infection	SIRS
AMIE	nejmcpc2201248.pdf	Case 17-2023: A 58-Year-Old Woman with Fatigue, Abdominal Bloating, and Eosinophilia	Mansonella perstans infection.	Medicine	Tuberculosis	Sarcoidosis	EBV Related Granulomatosis	Parasitosis	Hypothyroidism						Schistosomiasis	Tuberculosis	Sarcoidosis	Hypereosinophilic Syndrome	Strongyloidiasis	Eosinophilic Pneumonia	Other Parasites	Autoimmune Eosinophiliia	Malignancy		Strongyloidiasis	Schistosomiasis	Ascariasis	Fascioliasis	Hookworm	Trichinosis	Filariasis	Echinococcosis	Toxocariasis	Baylisascariasis	Mansonella perstans	Shistosomiasis	Ascariasis	Parasitosis	Onchocerciasis	Hypereosinophilic syndrome	Strongyloides stercoralis	W. bancrofti
AMIE	nejmcpc2115854.pdf	Case 20-2022: A 25-Year-Old Man with Vision Changes	Plasma-cell myeloma post-transplantation lym- phoproliferative disorder.	Medicine	ALL CNS Involvement	ALL Relapse	Transplant Reaction								Graft Versus Host Disease	Post Transplant Lymphoproliferative Disorder	ALL Relapse	ALL CNS Involvement	Drug Toxicity	Opportunistic Infection	MS	Stroke/TIA	Brain Tumor	Migraine	Relapse Of Acute Lymphoblastic Leukemia (ALL)	Graft Versus Host Disease (GVHD)	CNS Infection	Posterior Reversible Encephalopathy Syndrome (PRES)	CNS Lymphoma	Infiltrating Fungal Infection	Demyelinating Disease	Cerebral Vasculitis	Medication-related Effect	Malignancy Other Than ALL	Post transplant lymphoproliferative disorder	Leukemia	Infection	Graft vs host disease	Toxoplasma gondii
AMIE	nejmcpc2211357.pdf	Case 37-2022: A 55-Year-Old Man with Fatigue, Weight Loss, and Pulmonary Nodules plant recipient.	Disseminated Mycobacterium tuberculosis infection.	Infectious	Fungal Infection	TB	Drug Induced	Transplant Rejection	Sepsis						Fungal Infection	TB	Pnemonia	Sepsis	Lymphoma	Sarcoid	Graft Vs Host Disease	Malignancy			CMV Infection	Fungal Infection Such As Aspergillus, Cryptococcus, Or Histoplasmosis	Tuberculosis	Bacterial Infection	Nocardia	Lymphoma	Post-transplant Lymphoproliferative Disorder (PTLD)	Reactivation Of Sarcoidosis	Solid Organ Cancer Such As Kidney, Lung, Or Colon Cancer	Metastatic Disease From An Unknown Primary	Mycobacterium tuberculosis infection	Sarcoidosis	Histoplasmosis,	Post-transplantation lymphoproliferative disorder (PTLD)	CMV	Metastatic disease from an unknown primary
AMIE	nejmcpc1710563.pdf	Case 37-2017: A 36-Year-Old Man with Unintentional Opioid Overdose	Unintentional opioid overdose, possibly from heroin mixed with fentanyl. Opioid-induced noncardiogenic pulmonary edema.	Emergency	Opiate/heroin Related Pulmonary Edema	Post Arrest Capillary Leak	Post Arrest Cardiomyopathy	ARDS	Aspiration Pneumonia	Myocarditis	Community Acquired Pneumonia				Pulmonary Edema Related To Heroin	Post Arrest Capillary Leak	ARDS	Post-arrest Myocarditis	Aspiration Pneumonia						Opioid Overdose	Heroin Overdose	Fentanyl Overdose	Inhalant Overdose	Sedative-hypnotic Overdose	Stimulant Overdose	Alcohol Overdose	Carbon Monoxide Poisoning	Cyanide Poisoning	Other Drug Or Toxin Overdose	Opioid induced pulmonary edema	Pnuemonitis	Aspiration pneumonia	CHF	Bronchial edema
AMIE	nejmcpc2211369.pdf	Case 7-2023: A 70-Year-Old Man with Covid-19, Respiratory Failure, and Rashes	Mucormycosis.	Medicine	Purpura Fulminans Pneumococcal Sepsis	COVID 19 Pneumonia And Lung Injury	Covid 19 Myocarditis	Hepatitis C Cryoglobulinemia							Purpura Fulminans Pneumococcal Sepsis	COVID 19 Pneumonitis & Lung Injury	Bacterial Or Fungal Sepsis	Covid 19 Myocarditis	DIC						COVID-19-related Pneumonia And Sepsis	Invasive Pneumococcal Infection	Sepsis With Septic Shock	Acute Kidney Injury	Acute Respiratory Distress Syndrome	Invasive Fungal Infection	Ecthyma Gangrenosum	Calciphylaxis	Drug Reaction With Eosinophilia And Systemic Symptoms (DRESS)	Graft Versus Host Disease (GVHD)	Mucormycosis	Covid	ANCA associated thrombosis	Cryptococcus	Histoplasma	Blastomyces	Neisseria meningitidis	Strep. pneumoniae	Viral infection
AMIE	nejmcpc2107353.pdf	Case 37-2021: A 60-Year-Old Man with Fevers, Fatigue, Arthralgias, a Mouth Ulcer, and a Rash	Anti–melanoma differentiation–associated pro- tein 5 (anti–MDA-5) dermatomyositis.	Medicine	Autoimmune Disease	Dermatomyositis	Lupus	Sjogren's	RA	Cryptogenic Organizing Pneumonia	Sarcoid	GBS	Malignancy - Sarcoma, Lymphoma, Paraneoplastic	Lambert Eaton Syndrome	Dermatomyositis	Lupus	Sjogren's	Mixed Connective Tissue Disease	RA	Psoriatic Arthritis	Scleroderma	Adult Onset Still's Disease	Sarcoid	Lymphoma	Adult-onset Still's Disease	Systemic Lupus Erythematosus	Mixed Connective Tissue Disease	Dermatomyositis	Polymyositis	Antiphospholipid Syndrome	Granulomatosis With Polyangiitis (GPA), Previously Known As Wegener's Granulomatosis	Eosinophilic Granulomatosis With Polyangiitis (EGPA), Previously Known As Churg-Strauss Syndrome	Microscopic Polyangiitis	10	Anti MDA-5 dermatomyositis	Still's disease	Vasculitis	Plasma cell dyscrasias	Sjogren's syndrome	Lupus	Drug reaction	Mixed connective tissue disease	Coccidiomycosis	Primary biliary cirrhosis
AMIE	nejmcpc1706107.pdf	Case 3-2018: A 5-Month-Old Boy with Hypoglycemia	Glycogen storage disease type Ia.	Medicine	Hyperinsulinemia	Insulinoma	Inborn Error Of Metabolism	Congenital Disease Affecting Metabolism	Glucagon Deficiency	Adrenal Insufficiency / Addison's Disease	Accidental Medication Use	Malnutrition	Malabsorption	Milk Intolerance	Congenital Hyperinsulinism	Inborn Errors Of Metabolis	Glycogen Storage Disease	Fructose 1,6-biphosphatase Deficiency	Glucose-6-phosphatase Deficiency	Adrenal Insufficiency	Growth Hormone Deficiency		Beckwith-Wiedemann Syndrome	Malformation Syndrome	Ketotic Hypoglycemia	Hyperinsulinism	Glycogen Storage Disease	Fatty Acid Oxidation Disorders	Organic Acidemias	Mitochondrial Disorders	Adrenal Insufficiency	Cortisol Deficiency	Growth Hormone Deficiency	Beckwith-Wiedemann Syndrome	Glycogen storage disease type I	Hyperinsulinism	Congenital adrenal hyperplasia	Cortisol deficiency	Aldosterone deficiency
AMIE	nejmcpc1410939.pdf	Case 2-2015: A 25-Year-Old Man with Abdominal Pain, Syncope, and Hypotension	Acute anaphylaxis due to a hepatic hydatid cyst caused by Echinococcus granulosus.	Medicine	HOCM	Acute Abdomen	Cardiomyopathy	Vasovagal	Lupus	Autoimmune	Substance Abuse				Acute Anaphylaxis	Septic Shock	MI	PE	Aortic Dissection	Arrhythmia	Hypovolemic Shock	Addison Diseae	Vasovagal Syncope	Neurologic Disorder	Anaphylactic Shock	Sepsis	Acute Abdomen With Or Without Hypovolemic Shock	Cardiogenic Shock	Neurogenic Shock	Adrenal Insufficiency	Hypothyroidism	Hypoglycemia	Factitious Disorder/Munchausen Syndrome	Intoxication (including Drug Overdose)	E. granulosus with hydatid cyst rupture with anaphylaxis	Septic shock	Aortic dissection	Carcinoid	Pheochromocytoma	Cardiogenic shock	HOCM	Acute abdomen with peritonitis	MCAS/autoimmune disorder	Malignancy
AMIE	nejmcpc2027083.pdf	Case 40-2020: A 24-Year-Old Man with Headache and Covid-19	Cryptococcal meningoencephalitis and advanced human immunodeficiency virus infection.	Medicine	Viral ICP	Viral Induced Vascular Disease	Neoplastic Process	Ischemic Process	Infection Related Vasculitis						Encephalitis	Meningitis	Cerebral Vasculitis	Malignancy	Abscess /infectious	Idiopathic Intracranial Hypertension					Idiopathic Intracranial Hypertension (IIH)	Cerebral Venous Sinus Thrombosis (CVST)	Meningitis	Encephalitis	Brain Abscess	Subarachnoid Hemorrhage	Intracerebral Hemorrhage	Guillain-Barre Syndrome	Miller Fisher Syndrome	Lyme Disease	Cryptococcal meningoencephalitis	COVID 10	Disseminated lyme	Syphilis	Tuberculosis	Cysticerocosis	Toxoplasmosis	Chagas	Histomplasmosis	Coccidiodomcosis
AMIE	nejmcpc1602815.pdf	Case 25-2016: A 33-Year-Old Man with Rectal Pain and Bleeding	Syphilitic proctitis.	Medicine	Hemorrhoids	Anal Fissure	HPV	HIV	Anal Fistula	Anal Polyp	Anal Cancer Malignancy				STI	IBD	Proctitis	Colorectal Cancer	IBS	Anal Fissure	Anal Fistula	Syphilis	STI		Anal Fissure	Hemorrhoids	Inflammatory Bowel Disease (IBD)	Colorectal Cancer	Sexually Transmitted Infection (STI)	Anal Fistula	Rectal Prolapse	Solitary Rectal Ulcer Syndrome	Trauma To The Anus Or Rectum	Foreign Body In The Rectum	Syphilitic proctitis	Crohn's disease	LGV	Neisseria gonorrhoeae	Chlamydia	Cancer	Amyloid	Proctitis	Hemorrhoids	Anal fissures
AMIE	nejmcpc1405886.pdf	Case 28-2014: A 39-Year-Old Man with a Rash, Headache, Fever, Nausea, and Photophobia	Streptococcus bovis–associated meningitis and the Strongyloides stercoralis hyperinfection syndrome.	Medicine	Contact Dermatitis	Hidradenitis Supprativa	Meningitis	Lupus	Hypersensitivity Reaction						Pheochromocytoma	Aortic Dissection	Meningitis	Hidradenitis Supprativa	Contact Dermatitis						Streptococcus Suis Meningitis	Acute Bacterial Meningitis	Viral Meningitis	Meningococcal Meningitis	Fungal Meningitis	Brain Abscess	Subarachnoid Hemorrhage	Intracranial Hemorrhage	Cerebral Infarction	Guillain-Barre Syndrome	Streptococcus bovis associated meningitis and the Strongyloides stercoralis hyperinfection syndrome	Bacterial meningitis	Strep. pneumoniae associated meningitis/group B streptococcal meningitis/ S. pyogenes meningitis	Enterococcus meningitis	Strongyloides stercoralis	Listeria monocytogenes meningitis	Human T-lymphotropic virus type 1 (HTLV-1)	Cutaneous larva migrans	Parasitic infections	Strongyloides hyperinfection syndrome
AMIE	nejmcpc2300896.pdf	Case 13-2023: A 25-Year-Old Woman with Abdominal Pain and Jerking Movements	Factitious disorder.	Medicine	Porpyhria	Epilepsy	Botulism	Sepsis	Autoimmune	Malignancy	Uti	Aki			Acute Intermittent Porphyria	Lead Poisoning	HCP	Variegate Porphyria	Seizure Disorder	MS	Factitious Disorder				Factitious Disorder	Somatoform Disorder	Drug-seeking Behavior	Conversion Disorder	Munchausen Syndrome	Other Psychiatric Disorder	Systemic Inflammatory Response Syndrome	Sepsis	Other Infectious Or Inflammatory Process	Other Medical Condition	Factitious disorder	Intraabdominal Infection	Pancreatitis	Withdrawal syndrome	Heavy metal poisoning	Sepsis
AMIE	nejmcpc2100282.pdf	Case 25-2021: A 48-Year-Old Man with Fatigue and Leg Swelling	Hereditary hemochromatosis.	Medicine	Cirrhosis	DKA	Sepsis	Autoimmune Disease	Malignancy	Ascites					Cirrhosis	CHF	Nephrotic Syndrome	Hypothyroidism	Malignancy	Malnutrition	Medication Side Effect	Autoimmune Disease			Cirrhosis Caused By Alcohol	Alcoholic Hepatitis	Nonalcoholic Steatohepatitis (NASH)	Congestive Heart Failure	Nephrotic Syndrome	Malignancy (e.g., Hepatocellular Carcinoma, Lymphoma)	Infective Endocarditis	Constrictive Pericarditis	Budd-Chiari Syndrome	Hereditary Hemochromatosis	Hemochromatosis	Cirrhosis	Cardiomyopathy	Diabetes	Hypopituitarism
AMIE	nejmcpc1314242.pdf	Case 12-2014: A 59-Year-Old Man with Fatigue, Abdominal Pain, Anemia, and Abnormal Liver Function	Microcytic anemia and coarse basophilic stip- pling that are consistent with lead poisoning.	Medicine	Obstruction	Colitis	Pud	Gastritis	Malignancy	Cirrhosis	Ascites	Sepsis	Autoimmune		Lead Poisoning	Gastroenteritis	Peptic Ulcer Disease	IBD	Celiac	Pancreatitis	Hepatitis	Malignancy			Acute Intermittent Porphyria	Lead Poisoning	Arsenic Poisoning	Hereditary Coproporphyria	Variegate Porphyria	Toxic Alcohol Ingestion	Medication-induced Porphyria (e.g., NSAIDs, Sulfonamides)	Infection (e.g., Sepsis, Viral Hepatitis)	Inflammatory Bowel Disease	Malignancy (e.g., Gastrointestinal Cancer)	Lead poisoning	Porphyria	Peptic ulcer	Mesenteric ischemia	Gastric tumour	Pancreatitis	Budd Chiari syndrome	Alcoholic gastritis
AMIE	nejmcpc1310000.pdf	Case 33-2014: A 60-Year-Old Man with Bone Pain report.	Epithelioid hemangioendothelioma.	Hematology	Myeloma	Osteosarcoma	Autoimmune	Malignancy	Pagets	Osteoporosis	Sepssis	Autoimmune			Systemic Mastocytosis With Associated Hematologic Neoplasm (SM-AHN)	Myeloma	Lymphoma	Malignancy	Osteoporosis	Paget's	Osteomyelitis				Systemic Mastocytosis With Aggressive Skeletal Involvement	Multiple Myeloma	Metastatic Prostate Cancer	Lymphoma	Lung Cancer	Renal Cell Carcinoma	Myelodysplastic Syndrome	Paget's Disease Of Bone	Osteoporosis With Vertebral Compression Fractures	Hyperparathyroidism	Epitheloid hemangioendothelioma	Epitheloid angiosarcoma	Osteoma	Osteosarcoma	Metastatic cancer	Mastocytosis	Spindle cell tomor	Hyperparathyroidism	Osteomyelitis
AMIE	nejmcpc1600612.pdf	Case 18-2016: A 52-Year-Old Woman with a Pleural Effusion	The Demons–Meigs syndrome.	Medicine	Fibroid	Metastatic Fibroid	Malignancy	Infectious Mass	Uterine Cancer	Ovarian Cancer	Zoonoses				Meigs' Syndrome	Ovarian Fibroma With Metasatic Disease	Ovarian Malignancy	NSCLC	SCLC	TB	Broad Ligament Fibroid	Infection	Metastatic Malignancy With Ovarian And Lung Involvement	Sarcoma	Ovarian Fibroma	Fibrothecoma	Cystoadenofibroma	Broad-ligament Fibroid	Metastatic Cancer (from Breast, Colon, Or Other Primary Site)	Lymphoma	Granulosa Cell Tumor	Sertoli-Leydig Cell Tumor	Androblastoma	Gynandroblastoma	Demons-Miegs syndrome.	Ovarian fibroma	Ovarian fibrothecoma	Cystadenofibroma	Ovarian cancer	Rectal cancer	Mesothelioma	Tuberculosis	Fungal infection
AMIE	nejmcpc1501763.pdf	Case 24-2015: A 28-Year-Old Pregnant Woman with Fever, Chills, Headache, and Fatigue	Borrelia miyamotoi infection and possible Borrelia burgdorferi infection.	Geographical	Meningitis	Listeria	Sepsis	Thyroiditis	Malignancy	Autoimmune					Lyme Disease	Erlichosis	Ricketts	Viral Infection	Bacterial Infection						Listeriosis	Influenza	Urinary Tract Infection	Pyelonephritis	Chorioamnionitis	Viral Upper Respiratory Tract Infection	Pneumonia	Gastroenteritis	Meningitis	Hepatitis	Tick borne illness Borrelia miyamotoi infection/Lyme disease	Human granulocytic anaplasmosis	enteroviruses (e.g., coxsackievirus)	EBV/CMV	Ehrlichia	Anaplasma	Eastern equine encephalitis	Babesia	Leptospirosis	West Nile virus
AMIE	nejmcpc1400841.pdf	Case 20-2014: A 65-Year-Old Man with Dyspnea and Progressively Worsening Lung Disease	HIV infection with AIDS and pneumocystis pneumonia.	Medicine	Infection	Pulm Htn	Pulm Edema	Alveolitis							Chronic Hypersensitivity Pneumonitis	Pneumonia	Interstitial Lung Disease	Alveolar Hemorrhage	Pulmonary Edema	Malignancy	Bronchiectasis	COPD	ILD	Sarcoid	Chronic Obstructive Pulmonary Disease (COPD)	Hypersensitivity Pneumonitis	Eosinophilic Pneumonia	Cryptogenic Organizing Pneumonia (COP)	Acute Interstitial Pneumonia (AIP)	Desquamative Interstitial Pneumonia (DIP)	Respiratory Bronchiolitis-associated Interstitial Lung Disease (RBILD)	Non-specific Interstitial Pneumonia (NSIP)	Idiopathic Pulmonary Fibrosis (IPF)	Lymph	Pneumocystic pneumonia and AIDS	Hypersensitivity pneumonitis	Interstitial lung disease	Mesalamine toxicity	COPD
AMIE	nejmcpc2107347.pdf	Case 30-2021: A 47-Year-Old Man with Recurrent Unilateral Head and Neck Pain	Vascular Ehlers–Danlos syndrome.	Medicine	Vasculitis	Connective Tissue Disorder	Infection	Cannabis	Tobacco Use	Fibromuscular Displasia	Smoking	Hypertension	Chiropractic Manipulation	Hyperlipidemia	Connective Tissue Disorder	Atherosclerosis	Fibromuscular Dysplasia	Vascular Disorder	Smoking	Infection	Htn	Vasoconstriction Syndrome			Fibromuscular Dysplasia	Ehlers-Danlos Syndrome	Marfan Syndrome	Loeys-Dietz Syndrome	Aneurysm-Osteoarthritis Syndrome	Autosomal-dominant Polycystic Kidney Disease	Alpha-1 Antitrypsin Deficiency	Cystic Medial Necrosis	Takayasu Arteritis	Granulomatosis With Polyangiitis (GPA), Previously Known As Wegener's Granulomatosis	Vascular Ehlers–Danlos syndrome.	Vertebral artery dissection	Vasculitis	Atherosclerosis	Fibromuscular Dysplasia	Cva
AMIE	nejmcpc1503830.pdf	Case 32-2015: A 57-Year-Old Man with Severe Pneumonia and Hypoxemic Respiratory Failure	Disseminated pulmonary blastomycosis involv- ing the hilar lymph nodes and spleen, early he- patic cirrhosis, and acute tubular necrosis.	Medicine	Human Metapneumovirus Pneumonia	Influenza Pneumonia	Coronavirus Pneumonia	Pneumococcal Pneumonia	Pseudomonas Pneumonia	Klebsiella Pneumonia	Histoplasma Pneumonia	Tuberculosis Pneumonia	Alpha-1 Antitrypsin Deficiency	Wegner's Granulomatosis	Atypical Pneumonia (mycoplasma, Chlamydia, Legionella, Etc)	Viral Pneumonia (influenza, Coronavirus, Rhinovirus, RSV, Etc)	Community Acquired Pneumonia (pneumococcus, Staph Aureus,	Melioidosis (Burkholderia)	Fungal Pneumonia	Tubercular Pneumonia	Granulomatous Disease Such As Wegner's, Sarcoid	Alpha-1 Antitrypsin/COPD	Pulmonary Embolism	Toxic Lung Injury	Severe Community Acquired Pneumonia	Viral Pneumonia (e.g. Influenza)	Fungal Pneumonia	Pneumocystis Jirovecii Pneumonia	Tuberculosis	Atypical Pneumonia (e.g. Mycoplasma, Chlamydia)	Acute Respiratory Distress Syndrome	Sepsis	Malignancy (e.g. Lung Cancer)	Pulmonary Embolism	Pulmonary blastomycosis	Histoplasma	Viral pneumonia	Community acquired pneumonia	Legionella	ARDS
AMIE	nejmcpc2211358.pdf	Case 25-2023: An 18-Year-Old Man with Fever and Foot Pain	Multiple vitamin deficiencies, including vitamin C deficiency.	Pediatrics	Osteosarcoma	Tumor Lysis	Sarcoid	Lupus	Osteomyelitis						Inflammatory Arthritis	Osteomyelitis	Lupus	SIRS	Lymphoma	Leukemia					Scurvy	Vitamin C Deficiency	Leukemia	Neuroblastoma	Vitamin K Deficiency	Menkes Kinky Hair Disease	Infantile Copper Deficiency	Muckle-Wells Syndrome	Systemic Onset Juvenile Idiopathic Arthritis	Hyper IgD Syndrome	Vitamin Deficiency	Osteomyelitis	Traumatic fracture	Endocarditis	Electrolyte disturbance	Osteoarthritis	Edema
AMIE	nejmcpc1616396.pdf	Case 15-2017: A 27-Year-Old Woman with Anemia, Thrombocytosis, and Skin Lesions after Travel Abroad	losclerosis that is consistent with HIV-associated	Medicine	Leshmaniasis	Behcet's Disease	Systemic Lupus	Syphilis	Giant Cell Arteritis	Tuberculosis	Sarcoid				Giant Cell Arteritis	Tuberculosis	Leprosy	Systemic Lupus	Mucocutaneous Leshmaniasis	Sarcoid	Behcet's Disease	Histoplasmosis	Crohn's Disease	Chronic Granulomatous Disease	Localized Or Disseminated Mycobacterium Infection (including M. Tuberculosis And Nontuberculous Mycobacteria)	Tularemia	Sporotrichosis	Nocardiosis	Leishmaniasis	Atypical Mycobacterial Infection	Histoplasmosis	Actinomycosis	Blastomycosis	Cryptococcus Neoformans	Takayasu’s arteritis	Sarcoidosis	Giant cell arteritis	Francisella tularensis	Cryptococcus	HSV/VZV	Leishmania	Burkholderia	Mycobacterial infection	Brucellosis
AMIE	nejmcpc1904039.pdf	Case 31-2020: A 48-Year-Old Man with Lymphoma and Abdominal Pain	Disseminated cryptococcosis.	Medicine	DIC	Tumor Lysis Syndrome	Septic Emboli								Tumor Lysis Sydrome	Graft Vs Host Disease	Endocarditis	Fungemia	Bacteremia	Septic Emboli	Drug Toxicity				Lymphoma Progression With Transformation To Richter's Syndrome	Fungal Infection Such As Histoplasmosis, Coccidiomycosis Or Aspergillosis	Mycobacterial Infection Such As Tuberculosis	Bacterial Infection	Viral Infection Such As CMV, HSV, EBV Or HHV-8	Metastatic Disease From A Different Primary Malignancy	Autoimmune Disease Such As Sarcoidosis Or Granulomatosis With Polyangiitis (GPA)	Drug-			Disseminated cryptococcosis	Progress of lymphoma	Immunotoxicity	Zoonosis (bartonella or brucella)	Tuberculosis	EBV	CMV	Toxoplasmosis	Histaplastmosis	Candida
AMIE	nejmcpc1503829.pdf	Case 24-2016: A 66-Year-Old Man with Malaise, Weakness, and Hypercalcemia	The milk alkali syndrome.	Medicine	Liver Cancer	Pancreatic Cancer	Renal Cancer	Hyperparathyroidism	Thyroid Disorder	Calcium Disorder	Prostate Cancer	Renal Failure	Acute Tubular Nephritis	Thiazide Use	Primary Hyperparathyroidism	Malignancy	Medications:	Milk-alkali Syndrome	Sarcoid	Pagets	Thyroid Disorder	FHH	Immobilization	Vitamin D Intoxication:	Primary Hyperparathyroidism	Tertiary Hyperparathyroidism	Granulomatous Disease (e.g., Sarcoidosis)	Medications (e.g., Thiazide Diuretics, Lithium)	Vitamin D Intoxication	Immobilization	Milk-Alkali Syndrome	Paget's Disease			Milk alkali syndrome	Multiple myeloma	Cancer (prostate, lung, lymphoma)	Tuberculosis	Sarcoidosis
AMIE	nejmcpc1304161.pdf	Case 18-2014: A 32-Year-Old Man with a Rash, Myalgia, and Weakness	Dermatomyositis. Malignant atrophic papulosis (Degos’s disease), involving the skin and gastrointestinal tract.	Dermatology	Dermatomyositis	Polymyositis	Inclusion Body Myositis	Malignancy	Sarcoid	Vasculitis					Dermatomyositis	Polymyositis	Inclusion Body Myositis	Overlap Myositis	Malignancy Assoc Myositis	Vasculitis	Metabolic Disorder	Sarcoid	Medication Induced Myopathy	Thyroid Disease	Dermatomyositis	Amyopathic Dermatomyositis	Polymyositis	Inclusion Body Myositis	Overlap Myositis	Antisynthetase Syndrome	Immune-mediated Necrotizing Myopathy	Statin Myopathy	Infectious Myositis	Toxic Myopathy	Dermatomyositis	Malignant Atrophic Papulosis (Dego's Disease)	Antiphospholipid syndrome associated with Lupus	Annular Lichen Myxedematosus	Guttate Morphea	Livedoid vasculopathy
AMIE	nejmcpc2211422.pdf	Case 26-2023: A 15-Year-Old Girl with Abdominal Pain and an Ovarian Mass	Juvenile granulosa-cell tumor.	Obstetrics	Ovarian Cancer	Teratoma	Ovarian Cyst	Tubo Ovarian Abscess	Fibroid						Germ Cell Tumor	Ovarian Cancer	Endometrioma	Cystadenoma	Epithelial Ovarian Cancer	Ovarian Torsion	PCOS	Infection	Tubo Ovarian Abscess	Leiomyoma	Germ Cell Tumor (dysgerminoma, Yolk Sac Tumor, Immature Teratoma, Mixed)	Ovarian Epithelial Tumor (serous, Mucinous, Endometrioid, Clear Cell)	Sex Cord-stromal Tumor (granulosa Cell Tumor, Thecoma, Fibroma)	Metastatic Tumor (lymphoma, Leukemia, Gastrointestinal Stromal Tumor, Melanoma)	Ovarian Torsion	Pelvic Inflammatory Disease	Appendic				Juvenile granulose cell tumor	Sex-cord stromal tumor	Endometrioma	Functional ovarian cyst	Mullein anomaly with hematometria
AMIE	nejmcpc2100276.pdf	Case 12-2021: A 78-Year-Old Man with a Rash on the Scalp and Face	Varicella–zoster virus infection.	Ophthalmology	Orbital Cellulitis	Viral Sinusitis With Ocular Infection	Shingles	Preseptal Cellulitis	Churg Strauss	Vasculitis					Infection	Vasculitis	Malignancy	Lymphoma	Erysepalis	Cellulitis	Necrotizing Fasciitis				(Most Likely) Invasive Zygomycosis (mucormycosis)	(2nd Most Likely) Herpes Zoster Ophthalmicus (HZO) With Secondary Bacterial Infection	(3rd Most Likely) Orbital Cellulitis	(4th Most Likely) Preseptal Cellulitis	(5th Most Likely) Allergic Contact Dermatitis	(6th Most Likely) Herpes Simplex Virus	(7th Most				Varicella–zoster virus infection	Herpez opthalmalicus	Cellulitis	Orbital cellulitis	Temporal arteritis
AMIE	nejmcpc1304165.pdf	Case 31-2013: A 29-Year-Old Man with Abdominal Pain, Fever, and Weight Loss	Histoplasma capsulatum infection.	Medicine	Histoplasmosis	Miliary Tuberculosis	Candida Esophagitis	Advanced HIV	Pneumocystis Pneumonia (PCP)	Community Acquired Pneumonia	Lung Cancer	Pulmonary Embolism	Pulmonary Kaposi's Sarcoma	Viral Pneumonia	Histoplasma Pneumonia	Tuberculosis	Disseminated Candidiasis And Candida Esphagitis	Pneumocystis Pneumonia	Sarcoidosis	Community Acquired Pneumonia	Pulmonary Kaposi's Sarcoma	Viral Pneumonia	Lung Cancer	Coccidiomycosis	Disseminated Tuberculosis	Miliary Fungal Infection (e.g., Histoplasmosis, Coccidioidomycosis)	Nontuberculous Mycobacterial Infection	Sarcoidosis	Lymphoma	Metastatic Cancer	Viral Infection (e.g., CMV, Varicella)	Wegener's Granulomatosis	Hypersensitivity Pneumonitis	Drug Reaction	Histoplasmosis	Tuberculosis	Cryptococcis	Gastric lymphoma	Cytomegalovirus infection	AIDS and Kaposi's sarcoma
AMIE	nejmcpc2027090.pdf	Case 10-2021: A 70-Year-Old Man with Depressed Mood, Unsteady Gait, and Urinary Incontinence	Normal pressure hydrocephalus.	Psychiatry	Normal Pressure Hydrocephalus	Parkinsonism	Serotonin Syndrome	Neuroleptic Malignant Syndrome	Alcohol Abuse	Sequelae Of Prior Traumatic Brain Injury And Possible Subdural Hematoma	Sequelae Of Prior Ischemic Stroke	Worsening Depression	Hemochromatosis		Medication Induced Parkinsonism	Parkinson's Disease	Normal Pressure Hydrocephalus	Vascular Parkinsonism	Lewy Body Dementia	Multiple System Atrophy	Progressive Supranuclear Palsy				Normal Pressure Hydrocephalus	Parkinson's Disease	Vascular Parkinsonism	Dementia With Lewy Bodies	Progressive Supranuclear Palsy	Corticobasal Degeneration	Frontotemporal Dementia	Alzheimer's Disease	Mixed Dementia	Medication-induced Parkinsonism	Normal Pressure Hydrocephalus	Bipolar Depression	Dementia - Vascular	Parkinson's Disease	Neurosyphilis
AMIE	nejmcpc2107357.pdf	Case 36-2021: A 22-Year-Old Man with Pain and Erythema of the Left Hand	Erysipelothrix rhusiopathiae infection.	Medicine	Toxic Epidermolysis	Bullous Pemphigoid	Lyme Disease	Osteomyelitis	SIRS						Anthrax	Toxic Epidermolysis	Herpes Simplex	Bullous Pemphigoid	Lyme Disease	Osteomyelitis	Compartment Syndrome				Anthrax	Septic Arthritis	Necrotizing Fascitis	Cellulitis	Erysipeloid	Sporotrichosis	Tularemia	Rickettsialpox	Orf		Erysipeloid Erysipelothrix rhusiopathiae infection.	Anthrax	Brucellosis	Bacterial cellulitis with hemorrhagic bullae	Tularemia	Orf	TEN	Necrotizing Fasciitis	Yersinia	Lyme Disease
AMIE	nejmcpc2300904.pdf	Case 21-2023: A 61-Year-Old Man with Eyelid Swelling	Systemic immunoglobulin light-chain (AL) amyloidosis.	Opthalmology	Sjogren's Syndrome	Glaucoma	Thyrotoxicosis	Dermatomyositis	Lupus						Grave's Disease	Orbital Cellulitis	Sjogren's Syndrome	Dermatomyositis	Cavernous Sinus Thrombosis	Glaucoma					IgG4-related Disease (most Likely)	Orbital Inflammatory Syndrome, Including Thyroid Eye Disease, Idiopathic Orbital Inflammatory Syndrome, And Granulomatosis With Polyangiitis (GPA)	Sarcoidosis	Lymphoma	Infection, Including Bacterial, Fungal, Or Parasitic (e.g., Trichinosis)	Sjögren's Syndrome	Vasculitis, Such As GPA Or Eosinophilic Granulomatosis With Polyangiitis (				Deposition of light-chain amyloid in the ocular adnexa due to a systemic plasma-cell neoplasm	Thyroid disease	Medication induced	Medication induced	Malignancy associated
AMIE	nejmcpc1304162.pdf	Case 10-2014: A 45-Year-Old Man with a Rash	Bacteremia and purpura fulminans due to Capno-cytophaga canimorsus.	Medicine	Septic Shock	DIC	HSC	Multiorgan Failure Due To Infection	Rabies						Capnocytophaga Canimorsus	DIC	Septic Shock	Rhabdomyolysis	Henoch Schonlein Purpura						Sepsis	Capnocytophaga Canimorsus Sepsis	Acute Coronary Syndrome	Myocardial Infarction	ARDS	DIC	Meningococcemia	Rocky Mountain Spotted Fever	Toxic Shock Syndrome	Acute Hemolytic Anemia	Severe sepsis due to C Canimorsus infection	Severe staphylococcus infection	Severe antiphospholipid syndrome	Thrombotic thrombocytopenic purpura	Infective endocarditis	Myocarditis	Vasculitis	STEMI
AMIE	nejmcpc2004991.pdf	Case 38-2020: A 52-Year-Old Man with Cancer and Acute Hypoxemia and ARDS	Rasburicase-induced methemoglobinemia in the context of glucose-6-phosphate dehydrogenase deficiency. IgA lambda multiple myeloma.	Medicine	Multiple Myeloma	Multiple Sclerosis	Osteosarcoma	Septic Emboli							Multiple Myeloma	Multiple Sclerosis	Tumor Lysis Syndrome	Osteosarcoma	Ards	Pulmonary Embolism					Multiple Myeloma	Lymphoma	Metastatic Cancer	Myelodysplastic Syndrome	Leukemia	Osteomyelitis	Paget's Disease Of Bone	Fibrous Dysplasia	Ankylosing Spondylitis	Vertebral Compression Fracture	Rasburicase-induced methemoglobinemia	Multiple myeloma	Pulmonary embolism	Carboxyhemoglobinemia	Pneumonia	Malignancy	Pulmonary hypertension	Massive atelectasis	Hypoventilation	ARDS
AMIE	nejmcpc2201247.pdf	Case 26-2022: A 48-Year-Old Woman with Cystic Lung Disease metastasis.	Langerhans-cell histiocytosis of the lung and liver.	Medicine	Metastatic Cancer	Amebiasis	Cholangitis	AV Malformation							Metastatic Cancer	Echinococcus	Polycystic Liver Disease	Medication Induced Injury	Sarcoidosis						Granulomatosis With Polyangiitis (GPA), Previously Known As Wegener's Granulomatosis	Chronic Granulomatous Disease	Bronchocentric Granulomatosis	Eosinophilic Granulomatosis With Polyangiitis (EGPA), Previously Known As Churg-Strauss Syndrome	Hypereosinophilic Syndrome	Sarcoidosis	Lymphoma	Metastatic Cancer	Aspergillosis	Tuberculosis	Langerhans-cell histiocytosis.	Diffuse Cystic Lung Disease	Sarcoidosis	Tuberculosis	Hypersensitivity pneumonitis	Birt–Hogg–Dubé syndrome	Cancer	Lymphocytic interstitial pneumonia	Chronic eosinophilic pneumonia
AMIE	nejmcpc1208155.pdf	Case 6-2014: A 35-Day-Old Boy with Fever, Vomiting, Mottled Skin, and Severe Anemia	Babesiosis, most likely congenitally acquired.	Pediatrics	ASD	VSD	ARDS	Transpositon Of The Great Vessels							Sepsis	Hemolysis	ASD	VSD	ARDS	Meningitis					Babesiosis	Sepsis	Severe Anemia	Meningitis	Hemolytic Uremic Syndrome	Acute Kidney Injury	Disseminated Intravascular Coagulation	Intussusception	Malaria	Hemorrhagic Fever	Babesiosis infection	Sepsis	UTI	Meningitis	Pneumonia	Metabolic disorder	Upper respiratory infection	Congentical heart disease	Congenital rubella	Gastroenteritis
AMIE	nejmcpc2027094.pdf	Case 9-2021: A 16-Year-Old Boy with Headache, Abdominal Pain, and Hypertension	Pheochromocytoma.	Pediatrics	Splenic Rupture	Acute Cholecysitis/ GB Rupture	Mycoplasma Pneumoniae	Sepsis	Appendicitis						Pheochromocytoma	Sepsis	Splenic Rupture	Appendicitis	Gastroenteritis						Pheochromocytoma Crisis	Abdominal Aortic Aneurysm	Intracranial Hemorrhage	Sepsis	Meniere's Disease	Acute Coronary Syndrome	Mesenteric Ischemia	Pancreatitis	Dissecting Aortic Aneurysm	Diabetic Ketoacidosis	Pheochromocytoma	Other adrenal tumor	Cushing's	Hyperthyroidism	Coarctation	Renal artery stenosis	Brain tumor	Migraine	Toxin/drug
AMIE	nejmcpc1616398.pdf	Case 16-2017: A 69-Year-Old Woman with Urinary Incontinence	nephropathy.	Obstetrics	Uterine Cancer	Bladder Cancer	Fibroid	Teratoma	Adrenal Tumor	Uterine Cyst					Leiomyosarcoma	Uterine Fibroid	Endometrial Cancer	Ovarian Cancer	Bladder Cancer	Sarcoma					Leiomyosarcoma	Endometrial Stromal Sarcoma	Carcinosarcoma	Adenosarcoma	Leiomyoma	Lymphoma	Metastatic Disease (e.g., Ovarian, Colorectal, Breast)	Gestational Trophoblastic Disease	Malignant Mixed Mullerian Tumor	Desmoid Tumor	Leiomyosarcoma	Leiomyoma	Smooth muscle tumor of uncertain malignant potential	Carcinosarcoma	Endometrial stromal sarcoma	Adenomyosis	Bladder mass	Ovarian mass
AMIE	nejmcpc2100278.pdf	Case 16-2021: A 37-Year-Old Woman with Abdominal Pain and Aortic Dilatation	Staphylococcus aureus bacteremia and infection of a vascular graft.	Surgery	Polyarteritis Nodosa	Syphilis Aortitis	Takayasu	Mycotic Aneurysm	Marfan Syndrome	Ehlers Danlos					Takayasu	Polyarteritis Nodosa	Lupus	Rheumatoid Arthritis	Inflammatory Bowel Disease	Antiphospholipid Antibody Syndrome	Syphilis Aortitis	Mycotic Aneurysm	Bacterial Aortitis	Pelvic Inflammatory Disease	Mycotic Aneurysm (most Likely Diagnosis)	Inflammatory (IgG4) Aortitis	Large Vessel Vasculitis (Takayasu Arteritis Or Giant Cell Arteritis)	Noninfectious Aortitis	Infected Aortic Aneurysm (bacterial, Fungal, Or Tuberculous)	Aortic Dissection	Aortic Trauma	Ehlers-Danlos Syndrome	Marfan Syndrome		Mycotic aneurysm (Staph)	Mycotic aneurysm (Salmonella)	Syphilitic aortitis	Large-vessel vasculitis (Takayasu’s arteritis)	Large-vessel vasculitis (granulomatosis with polyangiitis)
AMIE	nejmcpc2211365.pdf	Case 10-2023: A 27-Year-Old Man with Convulsions	Functional seizures.	Neurology	Non-epileptic Seizures	Epilepsy	Post-traumatic Epilepsy	Traumatic Brain Injury	Alcohol Withdrawal Seizures	Hyponatremia	Post Traumatic Stress Disorder	Drug Reaction	Anxiety	Benzodiazepine Withdrawal	Psychogenic Nonepileptic Seizures	Epilepsy	Conversion Disorder	Somatization Disorder	Dissociative Disorder	Malingering	Facticious Disorder	Panic Disorder	PTSD	Substance Abuse	Psychogenic Non-epileptic Seizures (PNES)	Conversion Disorder	Somatization Disorder	Functional Neurological Disorder	Malingering	Factitious Disorder	Panic Disorder	Post-traumatic Stress Disorder (PTSD)	Dissociative Disorder	Personality Disorder	PNES	Conversion	Epilepsy	PTSD	Malingering (though no gain documented)	Drug abuse/withdrawl
AMIE	nejmcpc1415172.pdf	Case 13-2015: A 27-Year-Old Woman with Arthralgias and a Rash	Chikungunya virus infection.	Medicine	Chikungunya Virus Infection	Lyme Disease	Anaplasmosis	SLE	HSV Arthritis	Gonococcal Arthropathy	SLE	Behcet's Disease	Rheumatoid Arthritis	Septic Arthritis	Chikungunya Virus Infection	Dengue Fever	Zika Virus Infection	Ehrlichiosis	Lyme Disease	Rocky Mountain Spotted Fever	Syphilis	SLE	Acute HIV Infection	Rheumatoid Arthritis	Chikungunya	Dengue	Zika Virus	Ross River Virus	Mayaro Virus	O'nyong-nyong Virus	Sindbis Virus	Barmah Forest Virus	West Nile Virus	Rickettsial Infection	Chikungunya	Dengue	Zika	Malaria	Leptospirosis	Hepatitis A	Autoimmune disease	HIV	Lyme Disease	Bechet's
AMIE	nejmcpc2100277.pdf	Case 13­2021: A Newborn Girl with a Neck Mass	Nodular follicular thyroid neoplasm with a so- matic NRAS mutation.	Pediatrics	Branchial Cleft Cyst	Thyroglossal Cyst	Hygroma Cyst	Dermoid Cyst	Neuroma						Ganglioneuroma	Neurofibroma	Neuroblastoma	Neuroma	Thyroglossal Cyst						Neuroblastoma	Ganglioneuroma	Neurofibroma	Nodular Goiter	Branchial Cleft Cyst	Teratoma	Hemangioma	Lymphangioma	Thyroglossal Duct Cyst	Parathyroid Cyst	Thyroid tumor	Thyroglossal duct cyst	Hemangioma	Lymphangioma	Vascular malformation	Neuroblastoma	Ganglioneuroma	Teratoma	Ectopic thymus tissue	Hygroma
AMIE	nejmcpc2002415.pdf	Case 34-2020: A 74-Year-Old Man with Chronic Kidney Disease	IgG4-related disease, with tubulointerstitial ne- phritis, membranous nephropathy, and inflam- matory pseudotumor involving the lacrimal gland.	Radiology	Lupus	Sjogrens	Vasculitis	Autoimmune Disease	IgG4 Disease						IgG4	Sjogren's	Autoimmune Disease	Malignancy	Vasculitis	Lupus					IgG4-related Disease (IgG4-RD)	Sjögren's Syndrome	Sarcoidosis	Systemic Lupus Erythematosus (SLE)	Granulomatosis With Polyangiitis (GPA), Previously Known As Wegener's Granulomatosis	Eosinophilic Granulomatosis With Polyangiitis (EGPA), Previously Known As Churg-Strauss Syndrome	Microscopic Polyangiitis (MPA)	I			IgG4 related disease	SLE	Medication induced tubulointerstitial nephritis	Sarcoidosis	Sjogren's syndrome	Mycobacterium or other infection
AMIE	nejmcpc1305987.pdf	Case 14-2014: An 11-Month-Old Girl with Developmental Delay	Tay–Sachs disease (GM2 gangliosidosis).	Neurology	Congenital Demyelinating Disorder	Muscular Dystrophy	Myopathy								Leukodystrophy	Metachromatic Leukodystrophy	Krabbe Disease	Vanishing White Matter Disease	Mitochondrial Disease	Genetic Abnormality	Gangliosidoses	Alexander Disease			Krabbe Disease (globoid Cell Leukodystrophy)	Metachromatic Leukodystrophy	Pelizaeus-Merzbacher Disease	Canavan Disease	Alexander Disease	Tay-Sachs Disease	Sandhoff Disease	Niemann-Pick Disease	Gaucher Disease	Farber Disease	Tay Sachs	Canavan	Krabbe	Leukodystrophy	Alexander	Neiman Pick
AMIE	nejmcpc1610096.pdf	Case 34-2016: A 17-Year-Old Boy with Myopia and Craniofacial and Skeletal Abnormalities	Homocystinuria caused by cystathionine β-syn- thase deficiency.	Pediatrics	Connective Tissue Disorder	Marfanoid Syndrome	Hyperostosis								Weill-Marchesani Syndrome.	Connective Tissue Disorder	Marfans								Weill-Marchesani Syndrome	Stickler Syndrome	Marfan Syndrome	Shprintzen-Goldberg Syndrome	Loeys-Dietz Syndrome	Osteogenesis Imperfecta	Ehlers-Danlos Syndrome	Achondroplasia	Hypophosphatasia	Mucopolysaccharidosis	Homocystinuria	Marfan's syndrome	Idiopathic myopia	Fetal alcohol syndrome	Williams syndrome
AMIE	nejmcpc1712225.pdf	Case 8-2018: A 55-Year-Old Woman with Shock and Labile Blood Pressure costeroids.	bacterium tuberculosis.	Medicine	Takotsubo Cardiomyopathy	Cardiomyopathy	Cardiac Fibrosis	Infection	Myocarditis	Sepsis	Malignancy				Takotsubo Cardiomyopathy	Dilated Cardiomyopathy	Acute Coronary Syndrome								Takotsubo Cardiomyopathy	Myocarditis	Acute Coronary Syndrome	Stress Cardiomyopathy	Pheochromocytoma	Hypertensive Crisis	Aortic Dissection	Thyroid Storm	Sepsis	Cocaine Intoxication	Catecholamine-induced cardiotoxicity due to pheo- chromocytoma	Acute myocarditis	Acute pericarditis	Takastakotsubo (stress) cardiomyopathy.	Cardiomyopathy- non ischemic
AMIE	nejmcpc1302331.pdf	Case 7-2014: A 27-Year-Old Man with Diarrhea, Fatigue, and Eosinophilia	Idiopathic hypereosinophilic syndrome.	Medicine	Plasma Cell Dyscrasia	IgG4 Disease	SLE	TB	Helminthic Infection	Giardasis	Other GI Infection, Such As Isospora	Inflammatory Bowel Disease	EGPA	Microscopic Colitis	Lymphoma	Leukemia	Hypereosinophilia Syndrome	Churg Strauss	EGPA	TB					Hypereosinophilic Syndrome (HES)	Lymphoma	Allergic Bronchopulmonary Aspergillosis (ABPA)	Strongyloidiasis	Drug Reaction	Idiopathic Eosinophilic Pneumonia	Churg-Strauss Syndrome	Eosinophilic Granulomatosis With Polyangiitis (EGPA)	Acute Lymphoblastic Leukemia (ALL)	Graft-versus-host Disease (GVHD)	Idiopathic hypereosinophilic syndrome	Chronic eosinophilic leukemia	Strongyloides infection	Schistosoma infection	Lymphoma	Sarcoidosis	Eosinophilic synovitis	Vasculitis
AMIE	nejmcpc1403307.pdf	Case 29-2014: A 60-Year-Old Woman with Syncope	Acute massive pulmonary embolism with clot in transit through the right atrium and residual deep venous thrombosis.	Emergency	Sterile Valvular Vegetation	LV Thrombus	PE	Atrial Myxoma	Flail Leaflet	Aortic Stenosis	Pulmonary Embolus	Unstable Angina	Endocarditis	Pneumonia	Atrial Myxoma	Leaflet Problem	LV Thrombus	PE	Aortic Stenosis	ACS					Acute Pulmonary Embolism	Chronic Thromboembolic Pulmonary Hypertension	Right Heart Failure Secondary To Pulmonary Embolism	Atrial Fibrillation	Myocardial Infarction	Hypoxia	Hypercapnia	Metabolic Acidosis	Sepsis	Diabetic Ketoacidosis	Pulmonary Embolism	AMI	Plueral effusion	Pneumothorax	Syncope
AMIE	nejmcpc1404139.pdf	Case 24-2014: A 27-Year-Old Man with Severe Osteoporosis and Multiple Bone Fractures	Contiguous gene deletion involving COL1A1, re- sulting in osteogenesis imperfecta type I, and other genes possibly related to the patient’s com- plex phenotype.	Pediatrics	Marfan's Syndrome	Ehlers Danlos	Osteogenesis Imperfecta	Vitamin D Deficiency	Calcium Deficiency	Celiac Disease	Pituitary Tumor	Acromegaly/Growth Hormone Imbalance	MEN Syndrome	Hypothyroidism	Osteogenesis Imperfecta	Hypophosphatasia	Osteoporosis	Growth Hormone Deficiency	Vitamin D Deficiency	Celiac Disease	Ehlers-Danlos Syndrome	Marfan's Syndrome	Connective Tissue Disease	Malabsorption	Osteogenesis Imperfecta (OI)	Fragil X Syndrome	Idiopathic Juvenile Osteoporosis	Ehlers-Danlos Syndrome	Hypophosphatasia	Juvenile Rheumatoid Arthritis	Cushing's Syndrome	Hyperthyroidism	Vitamin D Deficiency	Celiac Disease	Osteogenesis imperfecta	Other genetic osteopenia/collagen disorders	Vitamin D deficiency/Ricketts	Ectodermal hypoplasia	Hypoparathyroidism	Ehlers Danlos	Marfan's	Vitamin C deficiency	Homocystinuria	Celiac
AMIE	nejmcpc1609308.pdf	Case 33-2016: A 30-Year-Old Woman with Severe Lower Abdominal Pain and Chills	Acutely inflamed endometriotic cyst with overly- ing acute peritonitis involving the ovarian sur- face as well as the fallopian tube and appendix.	Medicine	Appendicitis	Ovarian Cyst	Infectious Colitis	Pcos	Ruptured Ovarian Cyst	Ruptured Appendix	Peritonitis	SIBO	Inflammatory Bowel Disease	Celiac Disease	Appendicitis	Ectopic Pregnancy	Gastroenteritis	Inflammatory Bowel Disease	Ovarian Cyst	Acute Abdomen	Kidney Stone Renal Colic	SIBO	Endometriosis	Inflammatory Disorder	Appendicitis With Perforation	Pelvic Inflammatory Disease	Ruptured Ovarian Cyst	Ectopic Pregnancy	Gastroenteritis	Inflammatory Bowel Disease	Irritable Bowel Syndrome	Endometriosis	Ovarian Torsion	Stomach Ulcer	Infected endometriotic cyst	Tubo-ovarian abscess	Peritonitis	Appendicitis	Diverticulitis	Inflammatory bowel disease
AMIE	nejmcpc2201250.pdf	Case 38-2022: A 21-Year-Old Woman with Fatigue and Weight Gain	Adrenocortical carcinoma.	Medicine	Adrenal Adenoma	Ovarian Cyst	Pregnancy	Hypothyroidism	PCOS	Cushing's Syndrome	Depression	Anemia	Insomnia	Endometriosis	Adrenal Adenoma	Adrenal Carcinoma	Pheochromocytoma	Cushing's Disease	PCOS	Depression	Hypothyroidism	Insomnia	Anemia	Endometriosis	Subclinical Cushing's Syndrome	Adrenal Adenoma	Pheochromocytoma	Adrenocortical Carcinoma	Cortisol-secreting Adrenal Adenoma	Primary Aldosteronism	Conn's Syndrome	Cushing's Disease	Ectopic ACTH Syndrome	Non-functioning Adrenal Adenoma	Adrenocortical carcinoma	Pheochromocytoma	Adrenal Adenoma	Cortisol-secreting adrenal adenoma	Cushing Syndrome
AMIE	nejmcpc1706109.pdf	Case 38-2017: A 20-Year-Old Woman with Seizures and Progressive Dystonia adolescence.	with Neisseria gonorrhoeae.	Neurology	MELAS Syndrome	Mitochondrial Cytopathy	Epilepsy	Localized Seizure	Cerebellar CVA						MELAS Syndrome	Leigh Syndrome	Pyruvate Dehydrogenase Deficiency	Glutaric Aciduria Type 1	Dopa-responsive Dystonia	Fahr's Disease	Hallervorden-Spatz Syndrome	Pantothenate Kinase-associated Neurodegeneration	Epilepsy	CVA	MPAN (Mitochondrial-membrane Protein-associated Neurodegeneration)	Leigh's Syndrome	MELAS (Mitochondrial Encephalomyopathy, Lactic Acidosis, And Stroke-like Episodes)	Other Mitochondrial Cytopathies	Wilson's Disease	Pantothenate Kinase-associated Neurodegeneration	Neurodegeneration With Brain Iron Accumulation (NBIA)	Huntington's Disease	Juvenile Parkinson'		BTBGD	Leigh	Organic aciduria	PKAN	MSUD	Autoimmune encephalitis	NBIA	MELAS
AMIE	nejmcpc2300906.pdf	Case 23-2023: A 21-Year-Old Man with Progressive Dyspnea	Congenital absence of the main portal vein with a congenital extrahepatic portosystemic shunt (Abernethy malformation).	Medicine	Sarcoidosis	Pulmonic Valve Stenosis	Pulmonary Hypertension	OSA	Alpha-1-antitrypsin Deficiency	Medication/supplement Toxicity	Anemia	Interstitial Pulmonary Fibrosis	Exercise-induced Asthma	HOCM	Pulmonary Arterial HTN	Sarcoidosis	Alpha-1-antitrypsin Deficiency	Congenital Heart Defect	Connective Tissues Disease	HIV Infection	Chronic Thromboembolic Pulmonary HTN	Anemia	Pulmonic Valve Stenosis	Exercise-induced Asthma	Chronic Thromboembolic Pulmonary Hypertension (CTEPH)	Idiopathic Pulmonary Arterial Hypertension (IPAH)	Portopulmonary Hypertension	Congenital Heart Disease (Eisenmenger Syndrome)	Schistosomiasis	Sarcoidosis	Connective Tissue Disease (e.g., Systemic Sclerosis)	Chronic Obstructive Pulmonary Disease (COPD)	Left Heart Disease (e.g., Mitral Stenosis		Congenital absence of the main portal vein with a congenital extrahepatic portosystemic shunt (Abernethy malformation).	Congenital heart defect	Pulmonary hypertension	Medication induced/drug induced	Asthma
AMIE	nejmcpc2115857.pdf	Case 34-2022: A 57-Year-Old Woman with Covid-19 and Delusions	Cotard’s syndrome, catatonia, depression, and seizure after coronavirus disease 2019.	Psychiatry	Acute Psychosis	Steroid-induced Delirium	Panic Disorder	GAD	Major Depressive Disorder	Catatonia	Acute CVA	Medication Reaction	Withdrawal Reaction	Bipolar Disorder	Cotard Delusion	MDD With Psychotic Features	Schizoaffective Disorder	Bipolar Disorder With Psychotic Features	Medication-induced Delirium	Psychosis Due To Medical Condition	Substance-induced Psychosis	PTSD	Conversion Disorder	Delusions Of Persecution	Cotard's Syndrome	Depressive Disorder, Major, With Psychotic Features	Bipolar Disorder With Psychotic Features	Schizoaffective Disorder, Depressive Type	Psychotic Disorder Due To Another Medical Condition With Depressive Features	Delirium Due To Another Medical Condition	Medication-induced Depressive Disorder With Psychotic Features	Catatonia	Factitious Disorder	Somatic Symptom Disorder	Seizure	Medication Side Effects	Catatonia	Neuropsychiatric side effects of COVID 19	Autoimmune encephalitis	Cotard
AMIE	nejmcpc1712223.pdf	Case 6-2018: A 35-Year-Old Woman with Headache, Subjective Fever, and Anemia	Anemia due to parvovirus B19 infection and autoimmune hemolytic anemia.	Medicine	Hemolytic Anemia	Fifth's Disease	Autoimmune Colitis	Mehorrhagia	ETEC Infection	C Diff Colitis	Influenza Infection	Lymphoma	Crohn's Flare	Diverticular Bleed	Immune Hemolytic Anemia	Evans Syndrome	Parvovirus B19 Infection	Menorrhagia	Vitamin B12 Deficiency Anemia	Folate Deficiency Anemia	Hemolytic Uremic Syndrome	Crohn's Flare	Influenza Infection	E Coli O157:H7 Infection	Parvovirus B19 Infection	Cytomegalovirus Infection	Epstein-Barr Virus Infection	Sepsis	Acute Flare Of Crohn's Disease	Myelodysplastic Syndrome	Aplastic Anemia	Iron Deficiency Anemia	Hemolytic Anemia	Leukemia	Anemia due to parvovirus B19 infection and autoimmune hemolytic anemia	Pure red cell aplasia	Autoimmune hemolytic anemia	Anemia of chronic diseae	Blood loss anemia- iron deficiency anemia
AMIE	nejmcpc2211364.pdf	Case 5-2023: A 67-Year-Old Man with Interstitial Lung Disease, Fever, and Myalgias	Human granulocytic anaplasmosis.	Medicine	Influenza Infection	Interstitial Pneumonia	COVID-19 Infection	Viral Sepsis	MDS	COPD Exacerbation	Asthma Exacerbation	Viral Hepatitis	Fungal Pneumonia	Scarring Of Lungs	COVID-19 Infection	Bacterial Pneumonia	Fungal Pneumonia	Mycobacterial Infection	Viral Pneumonia	Exacerbation Of ILD	Pulmonary Embolism	Lung Cancer	Sepsis	Acute Exacerbation Of CHF	COVID-19-reinfection	Sepsis	Fungal Infection Such As Histoplasmosis, Coccidioidomycosis, Or Blastomycosis	Mycobacterial Infection	Community Acquired Pneumonia	Leukemia	Lymphoma	Drug Reaction	Systemic Inflammatory Response Syndrome (SIRS)	Atypical Presentation Of COVID-19	Anaplasmosis	Complications of Covid-19	Fever	Hemophagocytic Lymphohistiocytosis	Pneumonia	Bacteremia
AMIE	nejmcpc2211370.pdf	Case 8-2023: A 71-Year-Old Woman with Refractory Hemolytic Anemia	Breast cancer–associated thrombotic microangi- opathy.	Medicine	Malignancy Related Hemolytic Anemia	Autoimmune Hemolytic Anemia	Drug Induced Hemolytic Anemia	Viral Hemolytic Anemia	Scleroderma Renal Crisis	Cryoglobulinemia					MAHA Due To Malignancy	Drug Induced Hemolytic Anemia	Autoimmune Hemolytic Anemia	G6PD Deficiency	Cold Agglutinin	Evan's Syndrome	Hemoglobinopathies	PNH	DIC	TTP/HUS	Evans Syndrome	Paroxysmal Cold Hemoglobinuria	Microangiopathic Hemolytic Anemia, Possibly Due To Atypical HUS	Thrombotic Thrombocytopenic Purpura (TTP)	Hemolytic Uremic Syndrome (HUS)	HELLP Syndrome	Malignant Hypertension	Disseminated Intravascular Coagulation (DIC)	Vasculitis	Atypical Hemolytic Uremic Syndrome (aHUS)	Cancer-Associated TMA	Thrombotic Thrombocytopenic Purpura	Disseminated Intravascular Coagulation	Hemolytic–Uremic Syndrome	Malignant Hypertension	Drug-Induced TMA	Catastrophic Antiphospholipid Syndrome	Scleroderma Renal Crisis
AMIE	nejmcpc1712222.pdf	Case 1-2018: A 39-Year-Old Woman with Rapidly Progressive Respiratory Failure	Adenovirus infection, disseminated.	Medicine	Pneumocystic Pneumonia	Interstitial Lung Disease	Viral Pneumonia	Bacterial Pneumonia	Fungal Pneumonia	Mycoplasma Pneumonia	Pulmonary Edema	ARDS	Pulmonary Embolism	Aspiration Pneumonia	Pneumonia Bacterial	Pneumocystis Pneumonia	Viral Pneumonia	Fungal Pneumonia	Lymphoma	Graft Vs Host Disease	Interstitial Lung Disease	Pulmonary Edema	COPD	ARDS	Community Acquired Pneumonia	Fungal Pneumonia (aspergillus, Cryptococcus, Etc)	Viral Pneumonia (CMV, Influenza, RSV, Etc)	Pneumocystis Jirovecii Pneumonia	Acute Respiratory Distress Syndrome	Recurrent/refractory Acute Myeloid Leukemia	Graft Versus Host Disease	Drug Reaction (including To Voriconazole)	Pulmonary Edema	Pulmonary Embolism	Adenovirus infection, disseminated.	Bacterial pnemonia	Chemotherapy induced respiratory failure	Graft vs host disease	Fungal infection
AMIE	nejmcpc2300898.pdf	Case 22-2023: A 59-Year-Old Woman with Hypotension and Electrocardiographic Changes	Kounis syndrome due to exposure to piperacillintazobactam.	Anethesia	Adrenal Insufficiency	Drug Induced Coronary Vasospasm	Hypothyroidism								Coronary Vasospasm	Anaphylaxis	Hypovolemia/dehydration	Adrenal Insufficiency	Electrolyte Imbalance	Sepsis	Acute Coronary Syndrome	Arrythmia	Pulmonary Embolism	Acute MI	Myocardial Ischemia	Coronary Vasospasm	Acute Coronary Syndrome	ST Elevation Myocardial Infarction	Non-ST Elevation Myocardial Infarction	Supply-demand Mismatch	Catecholamine Surge	Adverse Drug Reaction	Anaphylaxis	Electrical Injury	Kounis syndrome	Anaphylaxis	ST-Segment Elevation MI	Medication induced hypotension	Intraoperative Hypotension	Coronary vasospasm
AMIE	nejmcpc1305992.pdf	Case 9-2014: A 34-Year-Old Woman with Increasing Dyspnea	Systemic inflammatory rheumatic disease identified as U1-ribonucleoprotein–associated mixed connective-tissue disease.	Medicine	Primary Pulmonary Hypertension	SLE	Hypothyroidism	Scleroderma	Congestive Heart Failure	Sarcoidosis	Rheumatoid Arthritis				Primary Iodipathic Pulmonary Arterial Hypertension	CTEPH	SLE	Sarcoidosis	Pulmonary Fibrosis	Hepatopulmonary Syndrome	HIV	Left Heart Failure	Congenital Heart Disease	Pulmonary Artery Stenosis	Idiopathic Pulmonary Arterial Hypertension (IPAH)	Chronic Thromboembolic Pulmonary Hypertension (CTEPH)	Pulmonary Hypertension Due To Left Heart Disease (e.g., Mitral Stenosis, Left Ventricular Systolic Dysfunction)	Pulmonary Hypertension Due To Lung Disease (e.g., Chronic Obstructive Pulmonary Disease, Interstitial Lung Disease)	Pulmonary Hypertension Due To Connective Tissue Disease (e.g., Systemic Sclerosis, Systemic Lupus Erythematosus)						Pulmonary hypertension due to mixed connective tissue disorder	Scleroderma	SLE	Polymyositis	Interstitial lung disease.
AMIE	nejmcpc1707557.pdf	Case 34-2017: A 76-Year-Old Man with Fever, Weight Loss, and Weakness	West Nile virus encephalitis.	Neurology	Septic Emboli	Embolic Strokes	CJD	Cryptococcus Meningitis	Multiple Sclerosis	Botulism	Esophageal Cancer -> Paraneoplastic Syndrome	Colon Cancer With Paraneoplastic Syndrome			Polio	Guillain-Barre	Botulism	West Nile	Cancer Of Esophagus Or Colon -> Autoimmune Encephalitis	Cyrptococcus Meningitis	Encephalitis	Lupus			Viral Encephalitis (HSV, CMV, EBV, VZV, Others)	West Nile Virus	Rickettsial Infection	Lyme Disease	Rocky Mountain Spotted Fever	Ehrlichiosis	Leptospirosis	Colorado Tick Fever	Brucellosis	Central Nervous System Tuberculosis	Viral encephalitis (WNV, EEV,CMV, VZV	Autoimmune encephalitis	Paranoplastic encephalitis	CJD	Fungal meningitis	Bacterial meningitis
AMIE	nejmcpc1408597.pdf	Case 6-2016: A 10-Year-Old Boy with Abdominal Cramping and Fevers	The constitutional mismatch-repair deficiency syndrome and stage III adenocarcinoma of the colon.	Pediatrics	Colon Cancer	Intussusception	Appendicitis	GI Infection	Inflammatory Bowel Disease	Meckel's Diverticulum	Intestinal Obstruction	Volvulus	Ischemic Bowel Disease	Mesenteric Lymphadenitis	Crohn's Disease	Ulcerative Colitis	Colon Cancer	Mesenteric Ischemia	Mesenteric Lymphadenitis	Appendicitis	Meckel's Diverticulum	Infectious Colitis	Gastroenteritis	Parasites	Crohn's Disease	Ulcerative Colitis	Colon Cancer	Appendicitis	Diverticulitis	Irritable Bowel Syndrome (IBS)	Gastroenteritis	Intussusception	Mesenteric Ischemia	Food Poisoning	Lymphoma	Other bowel cancer	Crohn's	Ulcerative colitis	Yersinia	Parasitic bowel infection	HSP	FPIES	Intussusception	Other non bowel cancer with metastases
AMIE	nejmcpc2107349.pdf	Case 4-2022: A 55-Year-Old Man with Bilateral Hearing Loss and Eye Redness	Neurosyphilis.	Otolaryngol­ogy–Head	Giant Cell Arteritis	Cerebellar Stroke	Optic Neuritis	Conjunctivitis	Acute Otitis Media	Malignancy					Cogan's Syndrome	Vestibular Neuronitis	Labyrinthitis	Giant Cell Arteritis	Autoimmune Inner Ear Disease	Susac's Syndrome	Malignancy	Syphillis	Lupus	Systemic RA	Cogan's Syndrome	Susac's Syndrome	Neurosarcoidosis	Meniere's Disease With Viral Uveitis	Susac's Syndrome	Relapsing Polychondritis	Behcet's Disease	Vogt-Koyanagi-Harada Disease	Lyme Disease With Associated Viral Uveitis		Neurosyphilis	Behcet's syndrome	Neurosarcoidosis	Cogan syndrome	Sjogren's syndrome	Ankylosing spondylitis	Neurosarcoidosis	Shingles	Shingles	Lymphocytic leukemia
AMIE	nejmcpc1305994.pdf	Case 13-2014: A 41-Year-Old Man with Fever and Abdominal Pain after Stem-Cell Transplantation	Invasive aspergillosis of the appendix.	Infectious	Septic Shock Secondary To Appendicitis	ARDS	DIC	SJS	Sepsis Secondary To Aspiration Pneumonia	Congestive Heart Failure					Septic Shock Secondary To Appendicitis	GVD	Sepsis Secondary To Aspiration Pneumonia	Veno Occlusive Disease	Chf	Aspergillus Infection					Neutropenic Enterocolitis (typhlitis)	Acute Appendicitis With Perforation	Pseudomembranous Colitis	CMV Colitis	Graft Versus Host Disease (GVHD)	Fungal Infection (Candida, Aspergillus, Mucor)	Intra-abdominal Abscess	Sepsis	Drug Reaction	Reactivation Of ALL	Invasive aspergillosis of appendix	Neutropenic enterocolitis	Appendicitis	Epstein Barr virus infection	Candidiasis	Graft vs host disease
AMIE	nejmcpc1609109.pdf	Case 29-2016: A 53-Year-Old Woman with Pain and a Mass in the Breast	Histoplasmosis of the breast.	Medicine	DCIS	Lobular Breast Cancer	Invasive Ductal Carcinoma								Invasive Ductal Carcinoma	DCIS	Lobular Carcinoma Insitu								Infiltrating Ductal Carcinoma (most Likely)	Infiltrating Lobular Carcinoma	Mucinous Carcinoma	Medullary Carcinoma	Tubular Carcinoma	Papillary Carcinoma	Metaplastic Carcinoma	Phyllodes Tumor	Angiosarcoma	Lymphoma	Histoplasmosis of the breast	Breast cancer	Atypical mastitis	Tuberculosis	Sebaceous cyst	Lipoma	Blastomycosis	Cryptococcal infection	Fibrocystic change	Fat necrosis
AMIE	nejmcpc1209277.pdf	Case 27-2013: A 6.5-Month-Old Boy with Fever, Rash, and Cytopenias	The autoimmune lymphoproliferative syndrome (ALPS) due to a germline FAS mutation.	Pediatrics	Henoch Scholein Purpura	Hemophilia A	Hemophilia B	Child Abuse	VWF Deficiency	Hemolytic Anemia	Thrombocytopenia	Neutropenia	Hypergammaglobulinemia	Hirschspruing's Disease	Evans Syndrome	Idiopathic Thrombocytopenic Purpura	HUS	Henoch Schonlein Purpura	SLE	Sepsis	Viral Infection	Bacterial Infection	Malignancy	Drug Reaction	Evans Syndrome	Immune Thrombocytopenia (ITP)	Evan's Syndrome With Autoimmune Hemolytic Anemia (AIHA)	Systemic Lupus Erythematosus (SLE)	Atypical Hemolytic Uremic Syndrome (aHUS)	Congenital Thrombocytopenia	X-linked Thrombocytopenia	Wiskott-Aldrich Syndrome	May-Hegglin Anomaly	Bernard-Soulier Syndrome	ITP	DIC	Sepsis	ITP	Meningococcemia	Liver failure	Tylenol toxicity
AMIE	nejmcpc1400836.pdf	Case 25-2015: An 8-Year-Old Girl with a Chest-Wall Mass and a Pleural Effusion	Infection of the chest wall (empyema necessitatis) with Actinomyces israelii and Aggregatibacter actino- mycetemcomitans.	Pediatrics	Tracheotomy Complications/scar Tissue	Bacterial Pneumonia	Tuberculosis	Pleural Effusion	Hemangioma	Cysts	Osteochondromas	Trauma	Child Abuse	Malignancy/metastasis	Actinomycosis	Nocardia	Tuberculosis	Aspergillosis	Septic Emboli	Lymphoma	Sarcoma	Metastatic Cancer	Congenital Malformation		Actinomycosis	Nocardia	Fungal Infection	Mycobacterial Infection	Atypical Bacterial Infection	Malignancy (e.g., Lymphoma, Sarcoma)	Traumatic Injury	Congenital Anomaly	Autoimmune Disease	Idiopathic Inflammatory Condition	Actinomycosis	Nocardia infection	Empyema necessitatis	Inflammatory myofibroblastic tumor	Complex pneumonia	Rhabdomyosarcoma	Lymphoma	Tuberculosis	Lung herniation	Congenital malformation of the lung
AMIE	nejmcpc1616401.pdf	Case 20-2017: A 48-Year-Old Man with Weight Loss, Confusion, Skin Lesions, and Pancytopenia	Advanced acquired immunodeficiency syndrome (AIDS) complicated by human immunodeficiency virus type 1 (HIV-1) encephalopathy. Basal-cell carcinoma. Kaposi’s sarcoma.	Neurology	HIV/AIDS With Lymphogranuloma Vernerium	Schizophrenia	Wernicke's Encephalopathy	Meningioma	Viral Meningitis	Fungal Meninigitis	Seizures	Alcohol Withdrawal	UTI	Dissociative Fugue	HIV/AIDS	Neurosyphillis	Crytococcal Meningitis	Lymphoma	Metastatic Cancer	Toxoplasmosis	Progressive Multifocal Leukoencephalopathy	Lyme Disease	West Nile Cirus	Heavy Metal Poisoning	CNS Lymphoma In The Setting Of HIV	Neurosyphilis	Progressive Multifocal Leukoencephalopathy (PML)	Cryptococcal Meningoencephalitis	Herpes Simplex Virus Encephalitis	Toxoplasmosis	Lyme Disease	Whipple's Disease	Tuberculosis		AIDS HIV Encephalopathy	Wernikes Encephalopathy	Progressive multifocal leukoencephalopathy	Vitamin B 12 deficiency	Glioma	CNS Lymphoma	Herpes Encephalitis	Progressive multifocal leukoencephalopathy
AMIE	nejmcpc2027089.pdf	Case 6-2021: A 65-Year-Old Man with Eye Pain and Decreased Vision	Lymphoplasmacytic lymphoma of the central ner- vous system (Bing–Neel syndrome).	Neurology	Optic Neuritis	Endophthalmitis	Brain Tumor	TB							Optic Neuritis	Infiltrative Optic Neuropathy	Ischemic Optic Neuropathy	TB	Brain Tumor	B 12 Deficiency	Glaucoma				Idiopathic Demyelinating Optic Neuritis	Infectious Optic Neuritis	Infiltrative Optic Neuritis	Ischemic Optic Neuropathy	Compressive Optic Neuropathy	Toxic Optic Neuropathy	Hereditary Optic Neuropathy	Nutritional Optic Neuropathy	Drug-Induced Optic Neuropathy	Radiation-Induced Optic Neuropathy	Waldenstrom CNS invasion	NMO	MOG	Infectious optic neuritis	Giant cell arteritis	TB	Sarcoid
AMIE	nejmcpc1616399.pdf	Case 22-2017: A 21-Year-Old Woman with Fever, Headache, and Myalgias	Probable acute leptospirosis.	Medicine	Leptospirosis	Dengue	Chikungunya	Zika	Enteric Fever	MERS	Murine Typhus				Dengue	Typhoid	Leptospirosis	Chikungunya	SARS	MERS					Leptospirosis	Severe Acute Respiratory Syndrome Coronavirus 2 (SARS-CoV-2)	Dengue Fever	Malaria	Rickettsial Infection (e.g., Scrub Typhus, Spotted Fever Group Rickettsiosis, Or Murine Typhus)	Typhoid Fever	Viral Hemorrhagic Fever (e.g., Ebola Virus Disease, Marburg Virus Disease, Or Lassa Fever)				Probable acute leptospirosis	Malaria	MERS	Dengue	Chikungunya	Zika	Typhoid
AMIE	nejmcpc1501310.pdf	Case 22-2015: A 20-Year-Old Man with Sore Throat, Fever, Myalgias, and a Pericardial	Adult-onset Still’s disease.	Medicine	Acute Rheumatic Fever	Strep Throat	Monocleosis	Endocarditis	Myocarditis	Pericarditis	Drug Induced Lupus	SLE	Stills Disease	Pericardial Effusion	Acute Rheumatic Fever	Post Strep Reactive Arthritis	SLE	Viral Pericarditis	Bacterial Pericarditis	Lyme Disease	Infective Endocarditis	Myocarditis	Malignancy		Acute Bacterial Pericarditis	Tuberculous Pericarditis	Viral Pericarditis	Purulent Pericarditis	Post-viral Pericarditis	Autoimmune Pericarditis	Rheumatic Pericarditis	Neoplastic Pericarditis	Uremia Pericarditis	Dressler's Syndrome	Adult-onset Still’s disease	Constrictive pericarditis	Infection	Cardiac Tamponade	Rheumatic Fever	Post strep reactive arthritis
AMIE	nejmcpc2211363.pdf	Case 39-2022: A 31-Year-Old Woman with Postpartum Abdominal Pain and Fever	Hepatic adenoma.	Obstetrics	Pyelonephritis	Nephrolithiasis	Endometritis	Ovarian Cyst	Ovarian Torsion	Endometritis	DVT	Splenic Abscess	Splenic Infarct		Hepatic Abscess	Splenic Hematoma	Pyelonephritis	Splenic Infarct	PE						Liver Hemangioma	Hepatic Adenoma	Hepatocellular Carcinoma	Metastatic Tumor	Inflammatory Pseudotumor	Abscess	Hematoma	Granuloma	Biliary Cystadenoma	Cholangiocarcinoma	Rupture of Hepatic Adenoma hemorrhagic type	Pyelonephritis	Endometritis	Intrabdominal hematoma	Hepatocellular carcinoma
AMIE	nejmcpc1305989.pdf	Case 37-2014: A 35-Year-Old Woman with Suspected Mite Infestation	Amphetamine-induced psychosis, with delusional parasitosis and neurotic excoriations.	Psychiatry	Delusions Of Parasite Infection	Methamphetamine Induced Psychosis	Methamphetamine Induced Skin Picking	Bed Bugs	Contact Dermatitis						Delusional Parasitosis	Methamphetamine Induced Psychosis	Delusional Disorder	Parasitic Skin Infection	Bipolar Or Unipolar Depression With Psychotic Features						Substance-induced Psychotic Disorder With Delusions, With Onset During Intoxication	Delusional Disorder, Somatic Type	Brief Psychotic Disorder	Psychotic Disorder Due To Another Medical Condition, Such As Porphyria Cutanea Tarda Or HCV	Obsessive-compulsive Disorder, With Excoriation (skin-picking) Disorder	Major Depressive Disorder With Psychotic Features	Schizoaffective Disorder, Depressive Type	Schizophrenia	Factitious Disorder Imposed		Amphetamine induced psychosis	Benzodiazapine withdrawal induced psychosis	Delusional disorder - formication	Brief Psychotic Disorder	Scabies
AMIE	nejmcpc1706110.pdf	Case 4-2018: A Newborn with Thrombocytopenia, Cataracts, and Hepatosplenomegaly	Congenital rubella syndrome.	Pediatrics	Glycogen Storage Disease	G6pd Deficiency	Lysosome Storage Disorder								CMV	Syphillis	Rubella	Zika							Congenital Cytomegalovirus (CMV) Infection	Toxoplasmosis	Congenital Syphilis	Herpes Simplex Virus	Rubella	Zika Virus	HIV	Enterovirus	Parvovirus B19	Listeriosis	Congenital rubella	Congenital varicella	Toxoplasmosis	CMV infection	Anencephaly	Sepsis
AMIE	nejmcpc2201232.pdf	Case 11-2022: An 80-Year-Old Woman with Pancytopenia	Myelodysplastic syndrome.	Medicine	DIC	TTP	HUS	Sepsis Secondary To Colitis	Shearing From Aortic Stenosis	Malignancy	PE	DVT	ITP	Leukemia	HUS	TTP	DIC	MDS	Leukemia	Sepsis Secondary To Bacterial Infection					Myelodysplastic Syndrome (MDS)	Thrombotic Thrombocytopenic Purpura (TTP)	Hemolytic Uremic Syndrome (HUS)	Atypical Hemolytic Uremic Syndrome (aHUS)	Acute Lymphoblastic Leukemia (ALL)	Acute Myeloid Leukemia (AML)	Disseminated Intravascular Coagulation (DIC)	Evans Syndrome	Paroxysmal Nocturnal Hemoglobinuria (PNH)		MDS	TTP	Lymphoma	Hus	Leukemia	Medication side effect
AMIE	nejmcpc2100271.pdf	Case 28-2022: A 59-Year-Old Man with Headache and Progressive Neurologic Dysfunction	Granulomatosis with polyangiitis.	Medicine	Giant Cell Arteritis	RA Vasculitis	Malignancy	Meningitis	MS	Brain Aneurysm	Subarachnoid Hemorrhage	IGG Vasculitis	Ischemic Stroke	Leptomeningeal Malingancy	IGG Vasculitis	GPA	RA Vasculitis								IgG4-related Hypertrophic Pachymeningitis	IgG4-related Pachymeningitis With Intracranial Hypertension	IgG4-related Pachymeningitis With Hydrocephalus	IgG4-related Pachymeningitis With Cranial Nerve Palsy	IgG4-related Pachymeningitis With Myelopathy	IgG4-related Pachymeningitis With Dural Venous Sinus Thrombosis	IgG4-related				Granulomatosis with Polyangiitis	Giant Cell Arteritis	IgG4 related disease	Pachymeningitis	Sinusitis (Bacterial)	Sinusitis (Fungal)	CNS Malignancy
AMIE	nejmcpc1410938.pdf	Case 39-2014: A 9-Year-Old Girl with Crohn’s Disease and Pulmonary Nodules	Pulmonary necrotizing granulomas, with fea- tures resembling granulomatosis with polyangi- itis, in a patient with Crohn’s disease.	Pediatrics	Pulmonary Symptoms Of Crohn's Disease	Septic Emboli From Colitis	Metastatic Disease	Crohn's Flare	Cdiff Infection	Ileocolitis	Bacterial Pneumonia	Primary Lung Cancer	Fungal Pneumonia	Benign Lung Nodules	Pulmonary Manifestations Of Crohn's Disease	Crohn's Flare	Ileocolitis	Septic Emboli	Bacterial Pneumonia						Crohn's Disease With Pulmonary Involvement (CD-Lung)	Bronchopulmonary Aspergillosis	Sarcoidosis	Granulomatosis With Polyangiitis (GPA), Previously Known As Wegener's Granulomatosis	Lymphoma	Other Infections, Such As Bacterial, Mycobacterial, Or Fungal	Malignancy, Such As Lung Cancer Or Metastatic Cancer	Inflammatory Bowel Disease (IBD)			Wegener granulomatosis	Crohn's complication	Immune deficiency	Sarcoidosis	Fungal infection (asperillosis, histo)	Lymphoma	Cystic fibrosis	Graves diseaese	Pancreatic insufficiency	Shwachman Diamond Syndrome
AMIE	nejmcpc2201246.pdf	Case 27-2022: A 32-Year-Old Man with Confusion, Headache, and Fever	Encephalitis due to Behçet’s disease.	Neurology	Viral Meningitis	Bacterial Meningitis	Ischemic Stroke	Delerium Secondary To Sepsis From Meningitis	Substance Abuse						Neuro Behcets Disease	Viral Encephalitis	Viral Meningitis	Bacterial Meningitis							Herpes Simplex Virus Encephalitis	Listeriosis	Cryptococcal Meningitis	Mycobacterium Tuberculosis	Enteroviral Meningoencephalitis	West Nile Virus	Powassan Virus	Eastern Equine Encephalitis			Neuro-Behcets Disease	CNS vasculitis	NMDA encephalopathy	Left MCA ischemic stroke	Non convulsive status epilepticus	Side effects of TNF therapy	Infectious encephalitis
AMIE	nejmcpc2201241.pdf	Case 25-2022: A 25-Year-Old Woman with Headache and Blurred Vision	Chronic Candida albicans meningitis.	Neurology	Leptomeningeal Carcinomatosis	Viral Meningitis	Bacterial Meningitis	Ischemic Stroke	Pseudotumor Cerebri	Multiple Sclerosis	Meningeal Involvement With TB				Leptomeningeal Carcinomatosis	Viral Meningitis	Bacterial Mengintis	TB Meningitis							Neurosyphilis	Lyme Neuroborreliosis	Tuberculous Meningitis	Fungal Meningitis (e.g., Cryptococcus, Coccidioides, Histoplasma)	Viral Meningitis (e.g., West Nile Virus, Enterovirus, Herpes Simplex Virus)	Neurosarcoidosis	Leptomeningeal Carcinomatosis	Primary CNS Lymphoma	Behcet's Disease		Candida Meningitis	TB meningitis	Coccidioidomycosis	Histoplasmosis	Syphilis	Cryptococcus	HIV	Behçet’s disease
AMIE	nejmcpc2107352.pdf	Case 33-2021: A 68-Year-Old Man with Painful Mouth Ulcers	Eosinophilic leukemia.	Oral	Complicated Behcet Syndrome	Sarcoid	Sjogren Syndrome								Pyoderma Gangrenosum	Behcet's Disease	Sjogren	Sarcoid	Lupus						Behcet's Disease	Adult Onset Still's Disease	Reactive Arthritis/Bowel-Associated Dermatosis-Arthritis Syndrome	Pemphigus Vulgaris	Pyoderma Gangrenosum	Sweet's Syndrome	Systemic Lupus Erythematosus	Granulomatosis With Polyangiitis (GPA)	Eosinophilic Granulomatosis With Polyangiitis (EGPA)		Eosinophillic leukemia	DRESS	Paraneoplastic pemphigus	Pemphigus vulgaris	Idiopathic apthous ulcers	Behcet's disease	Shingles	Epstein Barr virus	HIV	Crohn's disease
AMIE	nejmcpc1512458.pdf	Case 11-2016: A 12-Year-Old Boy with Malaise, Fevers, Abdominal Pain, and Pallor	Mixed-cellularity subtype of classic Hodgkin’s lym- phoma and Epstein–Barr virus infection.	Pediatrics	Ulcerative Colitis	Infectious Colitis	Typhoid	Salmonella							UC	Infectious Colitis	Aplastic Anemia	MDS							Acute Lymphoblastic Leukemia	Lymphoma	Myelodysplastic Syndrome	Aplastic Anemia	Hemolytic Anemia	Iron Deficiency Anemia	Thalassemia	Sickle Cell Disease	Chronic Inflammatory Disease	Gastrointestinal Bleed	Lymphoma	EBV	Ulcerative colitis	Crohn's disease	Covid	Leukemia	Sickle cell crisis	Anemai/thallessemia	Appendicitis	Pneumonia
AMIE	nejmcpc1209273.pdf	Case 19-2013: A 35-Year-Old Woman with Recurrent Goiter and Ductal Carcinoma	Thyroid adenomatous goiter, breast ductal carcinoma in situ, atypical ductal hyperplasia, atypical lobular hyperplasia, hamartoma, papilloma, and fibrocystic changes, suggestive of the Cowden syndrome.	Medicine	Metastatic Ductal Breast Cancer To The Thyroid	Autoimmune Goiter	Hashimoto's	Thyroid Cysts	Medullary Carcinoma	Follicular Carcinoma	Papillary Carcinoma	Hypothyoridism	Hyperthyroidism	Iodine Deficiency	Hypothyroidism	Metastatic Cancer	Iodine Deficiency	Hashimoto's Thyroiditis	Autoimmune Thyroiditis	MEN2 Thyroid Cancer					Cowden Syndrome	Familial Nonmedullary Thyroid Cancer	Birt-Hogg-Dube Syndrome	Thyroid Dyshormonogenesis	Pendred Syndrome	McCune-Albright Syndrome	Carney Complex	Multiple Endocrine Neoplasia Type 2	Werner Syndrome	DICER1 Syndrome	Cowden syndrome	MEN1	MEN2	Anaplastic thyroid cancer	Familial adenomatous polyposis	BRCA
AMIE	nejmcpc2211368.pdf	Case 6-2023: A 68-Year-Old Man with Recurrent Strokes	Paraneoplastic vasculitis of the central nervous system.	Neurology	Atrial Fibrillation	Atherosclerosis	Septic Emboli	Hyperlipidemia	ASD	Post-partum	Uncontrolled Hypertension	Prothrombotic State	Brain Hemorrhage	IV Drug Use And Infection Spread.	Hypertensive Urgency	Atrial Fibrillation	Hyperlipidemia	Carotid Atherosclerosis	MoyaMoya Disease	Autoimmune Vasculitis	Septic Emboli	Cardiac Fibroma Tumor	TIA	Cocaine Use	Nonbacterial Thrombotic Endocarditis (NBTE)	Ischemic Stroke Due To Cardioembolism From Atrial Fibrillation	Ischemic Stroke Due To Small Vessel Disease	Cerebral Vasculitis	Hypercoagulable State (e.g., Factor V Leiden Mutation, Prothrombin Gene Mutation, Antiphospholipid Antibody Syndrome)	Infective Endocarditis	CNS Malignancy (e.g., Primary Brain Tumor, Metastatic				Paraneoplastic vasculitis	Cardioembolic stroke	Primary angitis of CNS	Infective endocarditis	Non bacterial thrombotic endocarditis	Cryptogenic embolism	CADAsil	TTP
AMIE	nejmcpc1310004.pdf	Case 5-2014: A 59-Year-Old Man with Fever, Confusion, Thrombocytopenia, Rash, and Renal Failure	Infective endocarditis and infectious aortitis due to Staphylococcus aureus.	Medicine	AML	Sepsis	DIC	Liver Cirrhosis	Bone Marrow Failure	TTP	Henoch Schonlein Purpura	Drug Reaction	Renal Failure	Tick Bite	TTP	Henoch Schonlein Purpura	DIC	Bone Marrow Failure	Renal Failure	Liver Cirrhosis	Sepsis	Adverse Drug Reaction	Vasculitis	Bacterial Infection	Sepsis	Meningococcemia	Rocky Mountain Spotted Fever	Ehrlichiosis	Anaplasmosis	Leptospirosis	Scrub Typhus	Q Fever	Viral Hemorrhagic Fever	Acute Intoxication (e.g., From Drugs, Alcohol, Or Environmental Toxins)	Infective endocarditis	Rockey mountain spotted fever	Antiphospholipid syndrome	DIC	Meningococcal infection	Vasculitis	Myocarditis	Myositis	Meningitis	Encephalitis
AMIE	nejmcpc1706100.pdf	Case 30-2017: A 65-Year-Old Woman with Altered Mental Status, Bacteremia, and Acute Liver Failure	Campylobacter bacteremia in a patient with pre- sumed autoimmune hepatitis.	Medicine	Rickettsia Or Other Spirochete Infection	TB	PJP	Vasculitis - GPA Or Churg Strauss	Liver Cancer	Benign Liver Tumor	Cholangitis	Autoimmune Hepatitis	Drug Induced Liver Injury	SLE	Campylobacter Infection	PJP	ARDS	Cholangitis	Liver Cancer	Liver Abscess	Benign Liver Tumor	Vasculitis			Sepsis Due To Campylobacter Fetus	Autoimmune Hepatitis With Acute Exacerbation	Alcoholic Liver Disease With Acute Exacerbation	Nonalcoholic Steatohepatitis With Acute Exacerbation	Viral Hepatitis	Drug-induced Liver Injury	Wilson's Disease	Hemochromatosis	Alpha-1 Antitrypsin Deficiency	Budd-Chiari Syndrome	Campylobacter jejuni bacteremia.	Gram negative bacteremia	Decompensated liver cirrhosis	Aspergillosis	Vibrio vulnificus disease
AMIE	nejmcpc2115850.pdf	Case 3-2022: A 14-Year-Old Boy with Fever, Joint Pain, and Abdominal Cramping	Inflammatory bowel disease (Crohn’s disease).	Pediatrics	Porphyria	Juvenile Rheumatoid Arthritis	Lyme Disease	Streptococcus	Urinary Tract Infection	HUS	Neuroendocrine Tumor	Sickle Cell Anemia	Leukemia	Rocky Mountain Spotted Fever	HUS	Lyme Disease	Sickle Cell Anemia	Vasculitis	Rheumatic Fever	Meningococcal Septicemia	Streprotoccus	Epstein Barr Virus	SLE	TTP	Crohn's Disease	Ulcerative Colitis	Infectious Ileitis	Appendicitis	Lymphoma	Ischemia	Vasculitis	NSAID Enteropathy	Behcet's Disease	Eosinophilic Gastroenteritis	Lyme Disease	IBD	JIA	Rheumatic fever	Post infectious reactive arthritis	Parvovirus	Lupus	Lymphoma	Hyperthyroidism	EBV
AMIE	nejmcpc1800337.pdf	Case 14-2018: A 68-Year-Old Woman with a Rash, Hyponatremia, and Uveitis	Rickettsiosis of the spotted fever group.	Medicine	Vasculitis	CMV	HSV	Rocky Mountain Spotted Fever	Rheumatoid Arthritis	Sarcoidosis	Glaucoma	TB	Kawasaki Disease	Alcohol Abuse	HSV	SLE	Rheumatoid	Rocky Mountain Spotted Fever	Lyme Disease	Kawasaki Disease	Glaucoma	Leptospirosis	Legionella	Stroke	Lyme Disease	Leptospirosis	Rickettsial Infection	Viral Infection (e.g., Dengue Fever, Chikungunya, Or Zika Virus)	Bacterial Infection (e.g., Streptococcus, Staphylococcus, Or Pseudomonas)	Parasitic Infection (e.g., Malaria Or Toxoplasmosis)	Fungal Infection (e.g., Histoplasmosis Or Coccidio				Rickettsiosis	Ehrilichia	Eosinophilic granulomatosis with polyangiitis	Granulomatosis with polyangiitis	Microscopic polyangiitis	IgA vasculitis	Cryoglobuline- mia	Viral hemorrhagic fever	Typhus
AMIE	nejmcpc2103460.pdf	Case 22-2021: A 64-Year-Old Woman with Cognitive Impairment, Headache, and Memory Loss	Cerebral amyloid angiopathy–related inflam- mation.	Neurology	Alzheimer's Disease	Parkinson's	Vascular Dementia	Chronic Atherosclerotic Disease	Microvascular Ischemia	Stroke	Seizures	Hypertensive Encephalopathy	Amyloidosis	Chronic Alcohol Use	Neurosyphylis	Autoimmune Encephalitis	Viral Encephalitis	Stroke	Vascular Dementia	Lewy Body Dementia	Frontotemporal Dementia	NPH	TBI	Migraine	Herpes Simplex Virus Encephalitis	Limbic Encephalitis, Non-paraneoplastic Autoimmune	Hashimoto's Encephalopathy	CNS Vasculitis	Neurosyphilis	Lyme Neuroborreliosis	Granulomatosis With Polyangiitis (GPA)	Susac's Syndrome	Primary Angiitis Of The Central Nervous System (PACNS)	Chronic Meningitis	CAA	CNS lymphoma	Viral encephalitis ( west nile, powassan, eastern equine)	TB encepalitis	Crytocoal encephalitis	Autoimmune encephalitis ( limbic, NMDA)	Paraneoplastic encephalitis	CJD	CNS vasculitis	Neurosarcoidosis
AMIE	nejmcpc1913472.pdf	Case 27-2020: A 53-Year-Old Woman with Headache and Gait Imbalance	Human immunodeficiency virus type 2 infection and cerebral toxoplasmosis.	Medicine	Stroke	Brain Tumor	Brain Abscess	Meningitis	Leptomeningeal Spread Of Metastatic Cancer	Toxoplasmosis	AIDS	Disseminated Fungal Infection	Hypothyroidism		AIDS	Lymphoma	Toxoplasmosis	TB	Fungal Meningitis, Ie Cryptococcus	Metastatic Cancer	Primary CNS Tumor	Neurosyphilis	Stroke		AIDS-related Primary CNS Lymphoma	Metastatic Brain Tumor	Glioblastoma	Intracerebral Hemorrhage	Brain Abscess	Tuberculoma	Toxoplasmosis	Cryptococcosis	Neurosyphilis		Human immunodeficiency virus type 2 infection and cerebral toxoplasmosis	Tuberbulosis	CNS lymphoma	Cryptococcus neoromans	Brain abscess	Neurocysticercosis	Syphilitic gumma	JC virus	Metastatic brain cancer	CMV
AMIE	nejmcpc1610100.pdf	Case 5-2017: A 19-Year-Old Man with Hematuria and a Retroperitoneal Mass	Castleman’s disease, hyaline-vascular type.	Urology	TB	Rhabdomyolysis	Mycotic Aneurysm Of Iliac Artery	Lymphoma	Testicular Cancer	Psoas Muscle Abscess	Sarcoma	Teratoma			Germ Cell Tumor	Lymphoma	TB	Neuroblastoma	Lipoma	Sarcoma	Vascular Malformation				Extragonadal Germ Cell Tumor	Desmoid Tumor	Lymphoma/leukemia	Sarcoma (e.g., Fibrosarcoma, Leiomyosarcoma)	Neuroblastoma/ganglioneuroma	Adrenal Rest Tumor	Inflammatory/infectious Mass (e.g., Abscess)	Vascular Malformation	Metastasis From Another Primary Malignancy	Other Rare	Castleman's disease	Sarcoma	Germ-cell tumor	Lymphoma	Benin tumor	Hematoma	Tuberculosis
AMIE	nejmcpc2100274.pdf	Case 15-2021: A 76-Year-Old Woman with Nausea, Diarrhea, and Acute Kidney Failure	Lactic acidosis due to toxic effects from metfor- min use.	Medicine	Metformin Induced Lactic Acidosis	Over Diuresis	HF Exacerbation -> Cardiorenal Syndrome	Clostridium Difficile	Respiratory Acidosis From Overly Sedating Meds						Metformin Induced Lactic Acidosis	Over Diuresis	Cardiorenal Syndrome	C Diff	Sepsis	Glomerulonephritis	NSAID Nephropathy				Prerenal Azotemia	Acute Tubular Necrosis	Non-steroidal Anti-inflammatory Drug (NSAID)-induced Acute Kidney Injury	Contrast-induced Acute Kidney Injury	Sepsis	Dehydration	Rhabdomyolysis	Glomerulonephritis	Interstitial Nephritis	Urinary Tract Obstruction	Lactic Acidosis secondary to Metformin use	Pre renal Azotemia	Sepsis	Acute tubular nephritis	Renal Artery Stenosis	Acute Interstitial Nephritis	Glomerulonephritis	Cardio renal
AMIE	nejmcpc2201230.pdf	Case 10-2022: A 78-Year-Old Man with Marked Ventricular Wall Thickening	Fabry’s disease.	Cardiovascular	Left Ventricular Hypertrophy	Chronic Diastolic Heart Failure	Poorly Controlled Hypertension	CKD	Systemic Amyloidosis						Hypertrophic Cardiomyopathy	Systemic Amyloidosis	Chronic Diastolic Heart Failure								Hypertrophic Cardiomyopathy (HCM)	Fabry Disease	Danon Disease	LV Noncompaction	Glycogen Storage Disease Type III	Friedreich's Ataxia	Noonan Syndrome	LEOPARD Syndrome	Lentiginosis	Muscular Dystrophy	Fabry's disease	Hypertensive heart disease	Aortic valve stenosis	Amyloidosis	Noonan's syndrome
AMIE	nejmcpc1616402.pdf	Case 26-2017: A 63-Year-Old Woman with Fever, Hypotension, and Hypoxemia	Cytomegalovirus pneumonitis.	Medicine	Dermatomyositis	PJP Pneumonia	Aspiration Pneumonia	Septic Shock Secondary To Pneumonia	ARDS	Interstitial Lung Disease	Myastenia Gravis	Polymyositis	Botulism	GBS	Septic Shock Secondary To Aspiration Pneumonia	ARDS	Dermatomyositis	PE							Aspiration With Aspiration Pneumonia	Community Acquired Pneumonia	Hospital Acquired Pneumonia	Fungal Pneumonia (e.g., Aspergillus)	Mycobacterial Pneumonia	Viral Pneumonia	CMV Pneumonia	Pneumocystis Pneumonia	Non-infectious Inflammatory Lung Disease	Malignancy	Cytomegalovirus infection complicated by pneumonitis	CMV pancytopenia.	Dermatomyositis
AMIE	nejmcpc1703512.pdf	Case 23-2017: A 9-Day-Old Girl with Vomiting, Acidosis, and Azotemia	Food protein–induced enterocolitis syndrome.	Pediatrics	Amino Acid Disorder	Sepsis	Pneumonia	Colitis	Hypovolemia	Hypokalemia, Hypochloremia Secondary To Non Bilious Vomiting	Pyloric Stenosis				Congenital Chloride Diarrhea	Sepsis Secondary To Gastroenteritis	Pyloric Stenosis	Food Intolerance							Gastroenteritis	Pyloric Stenosis	Intussusception	Malrotation With Volvulus	Hirschsprung's Disease	Milk Protein Intolerance/allergy	Soy Protein Intolerance/allergy	Congenital Disorder Of Glycosylation (Type 1b)	Enterokinase Deficiency	Immune Dysregulation	Food protein-induced enterocolitis	Metabolic acidemia	GBS sepsis	Necrotizing enterocolitis	Bowel obtruction	Galactosemia	Pyloric stenosis	Kernicterus	Cow milk protein allergy	Hypoglycemia
AMIE	nejmcpc2201233.pdf	Case 13-2022: A 56-Year-Old Man with Myalgias, Fever, and Bradycardia	Regional myocarditis due to infection with Liste- ria monocytogenes.	Medicine	Cardiac Abscess	Lyme Disease	Infective Endocarditis	Sepsis	Viral Infection	Rickets					Lyme Disease	Infective Endocarditis	Q Fever	Myocarditis	Bartonella						Lyme Carditis	Infective Endocarditis	Tuberculosis	Nontuberculous Mycobacterial Infection	Sarcoidosis	Whipple Disease	Lymphoma	IgG4-related Disease	Autoimmune Disease (e.g., Systemic Lupus Erythematosus)	Malignancy	Regional myocarditis due to infection with Listeria monocytogenes.	Atrioventricular Block	Myocarditis	Infective Endocarditis	Toxin-Mediated Myocarditis	Immune-Mediated Myocarditis
AMIE	nejmcpc1314239.pdf	Case 10-2015: A 15-Year-Old Girl with Graves’ Disease and Psychotic Symptoms	Graves’ disease with diffuse nodular papillary hyperplasia of the thyroid. Bipolar disorder due to another medical con- dition (Graves’ disease), with mixed manic and depressive features and psychotic features.	Psychiatry	Thyroid Storm	Primary Psychiatric Disorder - Bipolar Type 1	Bipolar Type II	Infiltrative Disease For Thyroid And Brain - Amyloidosis	Delusional Psychosis	Thyroid Medication Overdose	Hypothyroidism	Thyroid Gland Failure	Toxic Adenoma	Ectopic Hyperthyroidism	Thyroid Storm	Toxic Adenoma	Bipolar Type 1	Bipolar Type 2	Major Depressive Disorder With Psychosis	Ectopic Hyperthyroidism	Amyloidosis	Postpartum Psychosis	Hypothyroidism	Thyroid Medication Overdose	Graves' Disease With Psychotic Symptoms	Graves' Disease With Mood Disorder	Graves' Disease With Rapid Cycling Bipolar Disorder	Graves' Disease With Schizoaffective Disorder	Graves' Disease With Substance-induced Psychotic Disorder	Graves' Disease With Personality Disorder	Graves' Disease With Delirium	Graves' Disease With An Underlying Medical Condition Causing Psychotic Symptoms	Graves' Disease With An Underlying Medical Condition Causing Mood Symptoms	Graves	Bipolar Disorder	Graves Disease	Delirium with psychosis	Schizophrenia	Brief Psychotic Episode
AMIE	nejmcpc1410941.pdf	Case 36-2015: A 27-Year-Old Woman with a Lesion of the Ear Canal	Epithelioid hemangioma.	Otolaryngology	HSV	Streptococcus Skin Infection	Staphylococcus Skin Infection	MRSA Skin Infection	Scratch	Autoimmune Condition - Psoriasis	Rheumatoid Skin Manifestation	Contact Dermatitis	Wart	Squamous Cell Carcinoma	HSV	Choleastoma	Squamous Cell Carcinoma	Contact Dermatitis	Psoriasis	Sarcoidosis Skin Manifestation	Rheumatoid Skin Manifestation	Streptococcus Skin Infection	Staphylococcus Skin Infection	Wort	Granuloma Pyogenicum	Squamous Cell Carcinoma	Keratosis Obturans	Exostosis	Osteoma	Chondrodermatitis Nodularis Helicis	Otitis Externa	Malignant Otitis Externa	Middle Ear Tumor		Epithelioid hemangioma	Chronic otitis externa infection	Eczema	Psoriasis	Malignancy (squamous cell ca, basal-cell or ceruminous-gland))	Cutaneous manifestation sarcoid	Cutaneous lymphoid hyperplasia	Granuloma faciale	Granulocytic sarcoma	Pyogenic granuloma/Lobular capillary hemangioma
AMIE	nejmcpc1413305.pdf	Case 3-2016: A 9-Year-Old Girl with Intermittent Abdominal Pain	Chronic recurrent abdominal pain caused by intermittent torsion of an accessory spleen.	Pediatrics	Constipation	Meckel's Diverticulum	Umbilical Hernia	GERD	Colitis	Gastroenteritis	Celiac Disease	UTI	Functional Abdominal Pain	Viral Syndrome	Viral Enteritis	Constipation	GERD	Meckel Diverticulum	Anxiety	Celiac Disease	Gluten Intolerance		Colitis	UTI	Abdominal Migraine	Cyclic Vomiting Syndrome	Functional Abdominal Pain	Irritable Bowel Syndrome	Inflammatory Bowel Disease	Peptic Ulcer Disease/gastritis	Pancreatitis	Celiac Disease	Lactose Intolerance	Gastroesophageal Reflux Disease	Abdominal migraine	Functional abdominal pain	Celiac disease	Constipation	Intermittent volvulus	Annular pancreas	Food protein induced enterocolitis	Duodenal web	Panayiotopoulos syndrome	Pericarditis
AMIE	nejmcpc1909623.pdf	Case 14-2020: A 37-Year-Old Man with Joint Pain and Eye Redness	Proteinase 3 antineutrophil cytoplasmic antibody–associated vasculitis consistent with granulomatosis with polyangiitis.	Ophthalmology	Reactive Arthritis - Gonococcal	Rheumatoid Disease	Vasculitis	SLE	Rickettsial Disease	Psoriatic Arthritis	Allergies	Ankylosing Spondylitis	Tick Bite	Bacterial Infection Spread	Reiter's Disease	Ankylosing Spondylitis	Rheumatoid Syndrome	Psoriatic Arthritis	Autoimmune Arthritis	SLE		Allergic Reaction	Rickettsia Disease	Bacterial Infection Systemic	Dermatomyositis	Polymyositis	Systemic Lupus Erythematosus	Mixed Connective Tissue Disease	Sjogren's Syndrome	Rheumatoid Arthritis	Spondyloarthropathy	Vasculitis	Sarcoidosis	Infection	Granulomatosis with polyangiitis associated with antineutrophil cytoplasmic antibody directed against proteinase 3.	ANCA vasculitis	RA	SLE	Infectious slceritis	Noninfectious scleritis
AMIE	nejmcpc1616019.pdf	Case 17-2017: A 14-Year-Old Boy with Acute Fear of Choking while Swallowing.	cated by massive gastrointestinal hemorrhage.	Pediatrics	Rabies Virus	Anxiety	Esophageal Spasm	Esophageal Fistula	Strep Throat	Herpes Virus Infection	Tooth Pain	Aphthous Ulcer	Dysphagia	Aspiration	Rabies Virus	Esophageal Spasm	Acid Reflux GERD	Esophageal Fistula	Diaphragm Phrenic Nerve Irritation	Herpes Mouth Ulcers	Tongue Bite And Pain	Anxiety	Tooth Pain	Jaw Joint Pain	Primary Hypoparathyroidism	Pseudohypoparathyroidism	Vitamin D Deficiency	Renal Failure	Sepsis	Pancreatitis	Medication-induced Hypocalcemia	Magnesium Deficiency	Hyperphosphatemia	Malignancy	Hypoparthyroidism	Hypocalcemia	Esophageal stricture	Laryngomalacia	Eosinophilic esophagitis	Gastroesophageal reflux	Neoplasm	Anxiety	Nerve palsy
AMIE	nejmcpc1305993.pdf	Case 34-2014: A 7-Year-Old Boy with Focal Seizures and Progressive Weakness the literature.	Chronic meningoencephalitis consistent with Rasmussen’s encephalitis.	Neurology	Seizure Disorder	Brain Tumor	Viral Encephalitis	Meningitis	Bacterial Encephalitis	Febrile Seizure	Stroke	Brain Hemorrhage	Narcolepsy	Psychiatric	Febrile Seizures	Seizure Disorder New Onset	Viral Encephalitis	Bacterial Encephalitis	Meningitis	Brain Tumor	Stroke	Head Injury	Brain Hemorrhage	Psychiatric	Rasmussen's Encephalitis	Epilepsia Partialis Continua (EPC)	Focal Cortical Dysplasia	Rasmussen's Syndrome	Low-grade Glioma	Ganglioglioma	DNET (dysembryoplastic Neuroepithelial Tumor)	Other Neoplastic Process	Post-infectious Or Post-inflammatory Encephalitis	Autoimmune Or Metabolic Encephalopathies	Rasmussens	Focal cortical dysplasia	Epilepsy pars continua	Low grade glioma	DNET	Autoimmune encephalitis	Paraneoplastic encephalitis
AMIE	nejmcpc2027077.pdf	Case 36-2020: A 72-Year-Old Woman with Dark Urine and Weakness	Prosthetic paravalvular leak.	Medicine	Prophyria	Uremia	Hematuria	UTI	Bladder Fistula	Bladder Cancer	Kidney Stone	Dehydration	Hemolytic Anemia	Hepatitis C	Dehydration	Porphyria	Bladder Cancer	Kidney Stone	Hemolytic Anemia	Hematuria	UTI	Medication Adverse Reaction	Kidney Failure	Liver Failure	Mechanical Hemolytic Anemia	Non-mechanical Hemolytic Anemia	Hemoglobinopathy	Hematologic Malignancy	Infection	Drug-induced Hemolysis	Autoimmune Disease	Chemical Exposure	Traumatic Hemolysis	Thermal Injury	Prosthetic paravalvular leak.	Thrombotic microangiography or TTP	Drug induced hemolytic anemia	Hereditary spherocytosis	Autoimmune hemolytic anemia	G6PD
AMIE	nejmcpc2107355.pdf	Case 39-2021: A 26-Year-Old Woman with Respiratory Failure and Altered Mental Status	Fat embolism syndrome.	Pulmonary	Infarction	Infection	Sepsis/septicemia	Anesthesia Effect	Intracranial Hemorrhage	Pneumonia	Medication Overdose	Fat Emboli	Cns Tumor	Tension Pneumocephalus	Fat Emboli	Aspiration Pneumonitis	Sepsis	ARDS	Drug Overdose	Intracranial Hemorrhage	Meningitis	Hypoxia	Electrolyte Imbalance	Thyroid Storm	Fat Embolism Syndrome	Acute Respiratory Distress Syndrome	Sepsis	Drug Overdose	Intracerebral Hemorrhage	Ischemic Stroke	Meningitis	Encephalitis	Postoperative Complications	Cardiogenic Shock	Fat embolism syndrome	Post procedural aspiration of gastric contents	Pulmonary embolism	Pulmonary edema	Lower respiratory tract infection	Alveolar hemorrhage	Carbon monoxide poisoning
AMIE	nejmcpc1616022.pdf	Case 13-2017: A 41-Year-Old Man with Hearing Loss, Seizures, Weakness, and Cognitive Decline	mucosa and associated peptic ulceration in the	Neurology	Alport Syndrome	Vasculitis	Amyloidosis								MELAS	Leigh Disease	Creutzfeldt-Jakob Disease	Neurosyphilis	Leukoencephalopathy						MELAS (mitochondrial Encephalomyopathy, Lactic Acidosis, And Stroke-like Episodes)	CADASIL (cerebral Autosomal Dominant Arteriopathy With Subcortical Infarcts And Leukoencephalopathy)	CARASIL (cerebral Autosomal Recessive Arteriopathy With Subcortical Infarcts And Leukoencephalopathy)	Fabry Disease	Mitochondrial Neurogastrointestinal Encephalopathy (MNGIE)	Adult-onset Leukoencephalopathy With Axonal Spheroids And Pigmented Glia (					MELAS	CADASIL	CARASIL	Autoimmune encephalitis	Paraneoplastic encephaltis	Leigh	Fabry	Leigh	Vasculitis PACNS
AMIE	nejmcpc1411928.pdf	Case 6-2015: A 16-Year-Old Boy with Coughing Spells	Infection with Bordetella pertussis.	Medicine	Pertussis	Asthma	Upper Respiratory Viral Infection	Postnasal Drip	Gastroesophageal Reflux Disease	Pneumonia	Bronchitis	Foreign Body Aspiration			Pertussis	Asthma	Bronchitis	Postnasal Drip/GERD							Asthma	Bronchitis	Allergic Rhinitis	Upper Airway Cough Syndrome	Viral Upper Respiratory Tract Infection	Pertussis	Mycoplasma Pneumoniae Infection	Chlamydia Pneumoniae Infection	Gastroesophageal Reflux Disease	Foreign Body Aspiration	Bordetella pertussis	Croup	Mycoplasma pneumoniae	Chlamydophila pneumoniae	Influenza	Adenovirus	Rhinovirus/RSV	Gastroesophageal reflux disease	Asthma	Upper-airway cough syndrome
AMIE	nejmcpc1703513.pdf	Case 32-2017: A 64-Year-Old Man with Dyspnea, Wheezing, Headache, Cough, and Night Sweats	Eosinophilic granulomatosis with polyangiitis.	Medicine	Giant Cell Arteritis	Interstitial Lung Disease	Goodpasture Syndrome	Paraneoplastic Syndrome	Tuberculosis	Lymphoma					Giant Cell Arteritis	Aseptic Meningitis	Vasculitis	Interstitial Lung Disease	Paraneoplastic Syndrome	Tuberculosis					Giant Cell Arteritis (GCA)	Systemic Lupus Erythematosus (SLE)	Polymyalgia Rheumatica (PMR)	Microscopic Polyangiitis (MPA)	Granulomatosis With Polyangiitis (GPA), Previously Known As Wegener's Granulomatosis	Churg-Strauss Syndrome	Eosinophilic Granulomatosis With Polyangiitis (EGPA)	Adult-onset Still's Disease			Eosinophilic granulomatosis with polyangiitis	Giant cell arteritis	Microscopic polyangitis
AMIE	nejmcpc1609309.pdf	Case 30-2016: A 63-Year-Old Woman with Bipolar Disorder, Cancer, and Worsening Depression	Bipolar I disorder with mixed features; invasive ductal carcinoma of the breast; lung cancer.	Psychiatry	Paraneoplastic Syndrome	Leptomeningeal Metastases	Progression Of Depression	Dementia With Psychiatric Features							Paraneoplastic Syndrome	Leptomeningeal Metastases	Medication Side Effect								Primary Breast Cancer	Metastatic Lung Cancer To The Breast	Lymphoma	Sarcoma	Metastatic Melanoma To The Breast	Metastatic Colon Cancer To The Breast	Metastatic Endometrial Cancer To The Breast	Metastatic Thyroid Cancer To The Breast	Granulomatous Mastitis	Fibroadenoma	Bipolar Disorder	Breast Cancer	ADHD	ParaNeoplastic disorder	Brain metastasis
AMIE	nejmcpc2027086.pdf	Case 2-2021: A 26-Year-Old Pregnant Woman with Ventricular Tachycardia and Shock	Pregnancy-associated myocardial infarction, probably due to spontaneous coronary-artery dissection.	Medicine	PE	Autoimmune Cardiomyopathy	Hyperviscosity Syndrome	Anemia	Internal Hemorrhage	Fetal Demise	Hemolytic Anemia	HELLP	Ecclampsia	Sepsis	DIC	Internal Hemorrhage	PE	Autoimmune Cardiomyopathy	Fetal Demise	MI	Sepsis	Ecclpamsia	CHF	Cardiogenic Shock	Takotsubo Cardiomyopathy	Myocardial Infarction	Viral Myocarditis	Peripartum Cardiomyopathy	Hypertensive Cardiomyopathy	Toxic Cardiomyopathy	Ischemic Cardiomyopathy	Infiltrative Cardiomyopathy	Arrhythmogenic Right Ventricular Cardiomyopathy	Noncompaction Cardiomyopathy	Pregnancy-associated myocardial infarction, probably due to spontaneous coronary-artery dissection	Stress cardiomyopathy	Peripartum cardiomyopathy	Myocarditis	Amniotic fluid embolism	Autoimmune cardiomyopathy
AMIE	nejmcpc2201243.pdf	Case 30-2022: A Newborn Girl with Hypoglycemia	Neonatal hypoglycemia due to biologically active teratoma and the Sotos syndrome.	Pediatric	Sacrococcygeal Teratoma	Beckewith-wiedemann Syndrome	Soft Tissue Tumor								Sacrococcygeal Teratoma	Sacrococcygeal Teratoma	Sacrococcygeal Teratoma								Sacrococcygeal Teratoma	Presacral Neuroblastoma	Anterior Meningocele	Myelomeningocele	Giant Sacral Hamartoma	Lipoma	Sarcoma	Abscess	Neurenteric Cyst	Chordoma	Sacrococcygeal teratoma	Soto's syndrome	Glycogen storage disease	Islet cell hyperplasia	Sepsis
AMIE	nejmcpc2100281.pdf	Case 17-2021: An 82-Year-Old Woman with Pain, Swelling, and Ecchymosis of the Left Arm	Acquired factor VIII inhibitor.	Medicine	Acquired Von Willebrand Disease	Occult Trauma To Upper Extremity	Inherited Bleeding Disorder	Acquired Coagulation Factor Inhibitor							Acquired Bleeding Disorder (von Willebrand Disease)	Acquired Coagulopathy	Occult Trauma To The Arm								Spontaneous (nontraumatic) Upper Extremity Hematoma	Skeletal Muscle Rupture	Arterial Dissection	Coagulopathy (e.g., Factor Deficiency, Disseminated Intravascular Coagulation, Or Thrombocytopenia)	Malignancy (e.g., Soft Tissue Sarcoma)	Infection (e.g., Necrotizing Fascitis)	Vascular Malformation (e.g., Arteriovenous Malformation)				Acquired factor VIII inhibitor	Spontaneous muscular hematoma	Lupus anticoagulant	Von Willebrand factor deficiency	Compartment syndrome	Trauma
AMIE	nejmcpc1405204.pdf	Case 40-2015: A 40-Year-Old Homeless Woman with Headache, Hypertension, and Psychosis	Schizophrenia, cognitive impairment associated with schizophrenia, hypertension, and home- lessness.	Psychiatry	Iron Deficiency Anemia	Hypertensive Encephalopathy	Underlying Psychiatric Disorder	HIV	Syphilis	PRES					Iron Deficiency Anemia	Hypertensive Encephalopathy	Underlying Psychiatric Disorder	Hypertensive Encephalopathy							Hypertensive Emergency With Headache	Psychosis, Not Otherwise Specified	Chronic Homelessness	Tinea Pedis	Venous Stasis Dermatitis	Iron Deficiency Anemia	Vitamin D Deficiency	Obesity	Tobacco Use	Possible Traumatic Brain Injury	Schizophrenia	Hypertension	Cognitive impairment	Delirium	Substance use disorder
AMIE	nejmcpc2100272.pdf	Case 19-2021: A 54-Year-Old Man with Irritability, Confusion, and Odd Behaviors	Delayed posthypoxic leukoencephalopathy.	Psychiatry	Brain Mateastases	Leptomeningeal Metastases	Paraneopplastic Syndrome	Toxic Metabolic Encephalopathy	Stroke	Neuroinfection					Brain Metastases	Leptomeningeal Spread	Paraneoplastic Syndrome	Toxic Metabolic Encephalopathy	Strokes						Frontotemporal Dementia	Dementia With Lewy Bodies	Alzheimer's Disease	Vascular Dementia	Normal Pressure Hydrocephalus	Concussion	Medication-induced Cognitive Impairment	Post-traumatic Stress Disorder	Delirium	Conversion Disorder	Delirium post Sepsis	Cerebrovascular accident	Encephalopathy	Vascular dementia	Metastasis to the brain
AMIE	nejmcpc1710566.pdf	Case 40-2017: A 32-Year-Old Woman with Headache, Abdominal Pain, Anemia, and Thrombocytopenia	thrombocytopenic purpura.	Medicine	Thrombotic Thrombocytopenic Purpura	Thrombotic Microangiopathy	Malignancy	Lupus	Infection	DIC					TTP	Thrombotic Microangiopathy	HELLP Syndrome	DIC	Infection						Cerebral Venous Sinus Thrombosis (CVST)	Intracranial Hemorrhage	Ischemic Stroke	Seizure	Meningitis	Encephalitis	Brain Abscess	Brain Tumor	Subdural Hematoma	Epidural Hematoma	Paroxysmal nocturnal hemoglobinuria	Stroke	Venous sinus thrombosis	Microangiopathic hemolytic anemia	Drug induced
AMIE	nejmcpc1600611.pdf	Case 20-2016: A 50-Year-Old Man with Cloudy Vision, Hearing Loss, and Unsteadiness	Secondary syphilis with neurologic, ocular, and otologic involvement.	Ophthalmol­ogy	Immune Reconstitution Syndrome	IRIS-related CMV Uveitis	HSV Infection								IRIS-associated Sarcoidosis	IRIS-associated CMV Uveitis	HSV Infection	Spondyloarthritis							Vogt-Koyanagi-Harada Disease	Psoriatic Arthritis-associated Iritis	Lyme Disease	Syphilis	Sarcoidosis	Tuberculosis	Behcet's Disease	Sympathetic Ophthalmia	Viral Retinitis	Fungal Retinitis	Secondary syphilis	Retinitis	Uveitis	Bachets disease	Sarcoidosis	Infection
AMIE	nejmcpc2107345.pdf	Case 24-2021: A 63-Year-Old Woman with Fever, Sore Throat, and Confusion	Acute human immunodeficiency virus type 1 infection.	Medicine	Acute Antiretroviral Syndrome	Aseptic Meningitis	Malignancy	EBV Infection	Lupus						Acute HIV Infection	Aseptic Meningitis	Malignancy	EBV Infection							Neurosyphilis	HIV With Neurosyphilis	Lyme Neuroborreliosis	Leptospirosis	Brucellosis	Non-infectious Causes Of Encephalitis Such As Autoimmune Or Paraneoplastic	Tuberculosis	Toxoplasmosis	Whipple’s Disease		Acute HIV infection	Bacterial meningitis	Std	Viral encephalitis	M. tuberculosis meningitis	Mononucleosis
AMIE	nejmcpc1505680.pdf	Case 8-2016: A 71-Year-Old Man with Recurrent Fevers, Hypoxemia, and Lung Infiltrates	Recurrent chronic eosinophilic pneumonia.	Pulmonary	Organizing Pneumonia	Sarcoidosis	Hypersensitivity Pneumonitis	Malignancy	Chronic Bronchitis	Idiopathic Pulmonary Fibrosis					Cryptogenic Organizing Pneumonia	Eosinophilic Pneumonia	Hypersensitivity Pneumonitis	Sarcoidosis	Malignancy	Aspiration					Chronic Hypersensitivity Pneumonitis	Recurrent Aspiration	Organizing Pneumonia	Eosinophilic Pneumonia	Desquamative Interstitial Pneumonia	Acute Eosinophilic Pneumonia	Granulomatosis With Polyangiitis (GPA)	Churg-Strauss Syndrome (CSS)	Drug-Induced Lung Disease	Infection (e.g., Fungal, Mycobacterial, Etc	Recurrent chronic eosinophilic pneumonia	Interstitial pneumonia	Organizing pneumonia	Hypersensitivity penumonitis	Viral pneumonia.
AMIE	nejmcpc2300899.pdf	Case 20-2023: A 52-Year-Old Man with a Solitary Fibrous Tumor and Hypoglycemia	Doege–Potter syndrome.	Medicine	Paraneoplastic Hypoglycemia	Drug-induced Hypoglycemia	Sepsis								Doege-Potter Syndrome	Doege-Potter Syndrome	Doege-Potter Syndrome								Non-islet Cell Tumor Hypoglycemia (NICTH)	Exogenous Insulin Administration	Sulfonylurea Administration	Other Oral Hypoglycemic Agent	B Cell Tumor Of The Pancreas	Severe Liver Disease	Alcoholism	Sepsis	Adrenal Insufficiency	Eating Disorder	Doege–Potter syndrome	Surreptitious insulin use	Insulin-Secreting Tumor	Paraneoplastic Syndrome	Side Effect of Therapy
AMIE	nejmcpc2002412.pdf	Case 35-2020: A 59-Year-Old Woman with Type 1 Diabetes Mellitus and Obtundation	Aceruloplasminemia, hereditary.	Neurology	Hemochromatosis	Neurosarcoidosis	Wilson's Disease	Encephalitis	Autoimmune Disease	Malignancy	Stroke				Wilson's Disease	Hemochromatosis	Sarcoidosis	Malignancy	Encephalitis	Stroke					Hashimoto's Encephalopathy	Susac's Syndrome	Sepsis	Intracerebral Hemorrhage	Hypertensive Encephalopathy	Meniere's Disease	Wernicke Encephalopathy	Cerebral Malaria	Cerebral Amyloid Angiopathy	Whipple's Disease	Aceruloplasminemia	Wilsons Disease	Cerebral microvascular disease	Fahr's disease	Cerebral Amyloid Angiopathy	Fronto Temporal Dementia	Paraneoplastic limbic encephalitis	Frontotemporal dementia
AMIE	nejmcpc1516452.pdf	Case 17-2016: A 60-Year-Old Woman with Increasing Dyspnea	Obliterative bronchiolitis with fibrosis.	Medicine	Interstitial Lung Disease	Allergic Bronchopulmonary Aspergillosis	COPD	Pneumonia	Bronchiectasis	Nocardiosis					Interstitial Lung Disease	Allergic Bronchopulmonary Aspergillosis	COPD	Bronchiectasis	Pneumonia						Granulomatosis With Polyangiitis (GPA), Previously Known As Wegener's Granulomatosis	Churg-Strauss Syndrome	Hypersensitivity Pneumonitis	Atypical Pneumonia	Bronchiectasis	Chronic Obstructive Pulmonary Disease (COPD)	Asthma	Congestive Heart Failure	Interstitial Lung Disease	Malignancy	Obliterative constrictive bronchiolitis	Asthma	Copd/emphysema	Sarcoidosis	Bronchiactasis	Aspergillosis
AMIE	nejmcpc1502151.pdf	Case 34-2015: A 36-Year-Old Woman with a Lung Mass, Pleural Effusion, and Hip Pain	IgG4-related pulmonary disease.	Medicine	Disseminated Infection	Autoimmune Disease	Malignancy	Rheumatologic Disease							Infection	Autoimmune Disease	Malignancy	Rheumatologic Disease							Granulomatosis With Polyangiitis (GPA), Previously Known As Wegener's Granulomatosis	Chronic Eosinophilic Pneumonia	Churg-Strauss Syndrome	Bronchocentric Granulomatosis	Microscopic Polyangiitis	Rheumatoid Arthritis-associated Lung Disease	Hypersensitivity Pneumonitis	Eosinophilic Granulomatosis With Polyangiitis (EGPA), Previously Known As Churg-Strauss Syndrome	Sarcoidosis		IgG4 related pneumonia	Tuberculosis	Actinomycosis	Lymphoma	Mesenchymal myofibroblastic tumor	Lupus
AMIE	nejmcpc1201415.pdf	Case 24-2013: A 53-Year-Old Woman with Erythroderma, Pruritus, and Lymphadenopathy	The Sézary syndrome.	Dermatology	Cutaneous Lymphoma	Psoriasis	Drug Hypersensitivity Reaction	Atopic Dermatitis							Sezary Syndrome	Atopic Dermatitis	Psoriasis	Drug Reaction	SLE	Infectious Etiology Bacterial, Fungal	Malignancy	Drug Reaction	Dermatomyositis	Scleroderma	Sézary Syndrome	Adult T-cell Leukemia/lymphoma	Mycosis Fungoides	Atopic Dermatitis	Psoriasis	Drug Reaction With Eosinophilia And Systemic Symptoms (DRESS)	Graft-versus-host Disease (GVHD)	Cutaneous T-cell Lymphoma, Not Otherwise Specified	Hypereosinophilic Syndrome	Systemic Lupus Erythematosus (SLE)	Cutaneous T cell Lymphoma (Sezary Syndrome)	Paraneoplastic Hypereosinophilia	Atopic Dermatitis	Parasitic Infestation or Scabies	Psoriasis	Connective Tissue Disease	Allergic Contact Dermatitis	Seborrheic Dermatitis	Drug Allergy	HIV/Underlying Infection.
AMIE	nejmcpc1613462.pdf	Case 7-2017: A 73-Year-Old Man with Confusion and Recurrent Epistaxis	prostate cancer.	Internal	Sepsis	Hepatic Encephalopathy	Warfarin Overdose	Leukemia							High Output Heart Failure	GI Bleed	Pulmonary AV Malformation	Brain Abscess	Hereditary Hemorrhagic Telangiectasia	Brain Av Malformation	Polyposis Syndrome	Toxic Exposure	Leukemia	Hemophilia	Hepatic Encephalopathy	Sepsis	Aspiration	Pneumonia	Congestive Heart Failure	Myocardial Infarction	Intracerebral Hemorrhage	Subdural Hematoma	Metabolic Encephalopathy	Toxic Encephalopathy	Hereditary hemorrhagic telangiectasia,	Hereditary hemorrhagic telangiectasia,	Hereditary hemorrhagic telangiectasia,	Hepatic encephalopathy	Colitis
AMIE	nejmcpc1405218.pdf	Case 30-2014: A 29-Year-Old Man with Diarrhea, Nausea, and Weight Loss	Wilson’s disease.	Medicine	Celiac Disease	Inflammatory Bowel Syndrome	Cancer	HIV							Celiac	IBD	IBS	Infectious Diarrhea	Microscopic Colitis	Pancreatic Insufficiency	Bile Acid Malabsorption	SIBO	Whipple's Dz	Tropical Sprue	Portal Hypertension Of Unknown Cause	Non-cirrhotic Portal Hypertension	Idiopathic Non-cirrhotic Portal Hypertension	Myelofibrosis	Splenic Vein Thrombosis	Primary Biliary Cholangitis	Autoimmune Hepatitis	Schistosomiasis	Inflammatory Bowel Disease (IBD)	Celiac Disease	Wilson's disease	Autoimmune hepatitis	Primary sclerosing cholangits	Ulcerative colitis	Hemochromatosis	Nonalcoholic steatohepatits
AMIE	nejmcpc1400839.pdf	Case 16-2014: A 46-Year-Old Woman in Botswana with Postcoital Bleeding	Condylomata acuminata and a high-grade squa- mous intraepithelial lesion of the cervix. Keratinizing squamous-cell carcinoma of the vagina. High-risk human papillomavirus infection.	Obstetrics	STD	Cervical Cancer	Tissue Trauma	Infection	Acute Cervicitis	Vaginal Cancer	PID	Lymphoma			Invasive Cervical Cancer	Vaginal Cancer	Cervical Dysplasia	Genital Ulcer Dz	PID	Endometriosis	Uterine Fibroids	Cervical Polyps	Vagina Trauma	Kaposi Sarcoma	Invasive Squamous Cell Carcinoma Of The Cervix	Invasive Squamous Cell Carcinoma Of The Vagina	Invasive Squamous Cell Carcinoma Of The Vulva	Cervical Intraepithelial Neoplasia (CIN) III	Vaginal Intraepithelial Neoplasia (VAIN) III	Vulvar Intraepithelial Neoplasia (VIN) III	Human Papillomavirus (HPV) Infection	Syphilis	Chancroid	Lymphogranuloma	Invasive vaginal carcinoma Stage II	High grade squamous epithelial lesion of the cervix	Vaginitis	Endometrial hyperplasia or carcinoma	Uterine Leiomyoma
AMIE	nejmcpc2201249.pdf	Case 4-2023: A 56-Year-Old Man with Abnormal Results on Liver Testing	Primary biliary cholangitis with portopulmo- nary hypertension.	Medicine	Primary Biliary Cirrhosis	Primary Biliary Cholangitis	Hepatitis C	Autoimmune Hepatitis							PBC	Alcoholic Liver Disease	Hep C	NASH	Drug Induced Liver Injury	Autoimmune Hepatitis	Wilson Disease	Hemochromatosis	Alpha-1 Antitrysin Deficiency	Autoimmune Hepatitis	Primary Biliary Cholangitis	Alcoholic Liver Disease	Hepatitis C	Nonalcoholic Steatohepatitis	Autoimmune Hepatitis	Alpha-1 Antitrypsin Deficiency	Hemochromatosis	Wilson Disease	Budd-Chiari Syndrome	Hepatocellular Carcinoma	Primary biliary cholangitis with portopulmo- nary hypertension.	HCV infection	Autoimmune Hepatitis	Alcoholic liver disease	Hemochromatosis	Drug induced liver injury	Budd-Chiari syndrome	Hepatocellular carcinoma	Wilson Disease
AMIE	nejmcpc1916257.pdf	Case 33-2020: A 55-Year-Old Man with Abdominal Pain, Joint Swelling and Skin Legions	Pancreatitis, panniculitis, and polyarthritis syn- drome.	Dermatology	Peritonitis	Pancreatitis	Neurofibromatosis	Pancreatic Insufficiency							Infection	Septic Thrombophletitis	Pancreatitis	Malignancy	Autoimmune Dz	Drug Rxn	Nutritional Deficiency	IBD	Vascular Dz		Recurrent Septic Arthritis	Recurrent Deep Vein Thrombosis	Pyoderma Gangrenosum	Erythema Nodosum	Sweet's Syndrome	Adult-onset Still's Disease	Behcet's Disease	Reactive Arthritis	Antiphospholipid Syndrome	Systemic Lupus Erythematosus	Pancreatitis, Panniculitis, and Polyarthritis Syndrome	Lofgren Syndrome	Lymphoma	Deep Fungal Systemic Infection	Lupus Panniculitis	Polyarteritis Nodosa	Drug reaction	Other infection
AMIE	nejmcpc2004975.pdf	Case 24-2020: A 44-Year-Old Woman with Chest Pain, Dyspnea, and Shock	SARS-CoV-2 infection complicated by severe acute inflammatory cardiomyopathy and cardiogenic shock.	Medicine	Viral Pericarditis	Myocarditis	MI	Infectious Myocaraditis	COVID						ACS	MI	Cardiomyopathy	CHF	PE	Aortic Dissection	Pericarditis	Sepsis	Covid	Sarcoidosis	Viral Myocarditis	Acute Coronary Syndrome	Takotsubo Cardiomyopathy (stress-induced Cardiomyopathy)	Hypertrophic Cardiomyopathy	Arrhythmogenic Right Ventricular Cardiomyopathy	Myocarditis Due To Other Infectious Causes (e.g., Bacterial, Fungal)	Sarcoidosis	Chagas Disease	Lyme Disease	Medication-induced Cardiomyopathy	SARS-CoV-2 infection complicated by severe acute inflammatory cardiomyopathy and cardiogenic shock	Stress cardiomyopathy (Takatsubo)	Cytokine storm	Myocarditis with or without pericarditis	NSTEMI	DIC	ARDS	Embolism to lungs	Pericarditis
AMIE	nejmcpc2201240.pdf	Case 2-2023: A 76-Year-Old Man with Dizziness and Altered Mental Status	Chronic salicylate toxicity.	Medicine	CVA	Medication Side Effect	Meningitis	Drug Side Effect							Postictal State	Seizure	Metabolic Encephalopathy	Hypoxia	Infection	Traumatic Brain Injury	Substance Intoxication Or Withdrawal	Psychiatric Disorder	CVA	Meningitis	Postictal State	Sepsis	Nonconvulsive Status Epilepticus	Metabolic Encephalopathy	Hypoglycemia	Hypercapnia	Stroke	Intracranial Hemorrhage	Subdural Hematoma	Meniere's Disease	Salicylate toxicity	Anion gap metabolic acidosis	Hyperventilation and respiratory alkalosis	Wernicke's encephalopathy	Hypertensive encephalopathy	Hyperthyroidism/hypothyroidism	Viral encephalitis	Intoxication/withdrawal	Seizures
AMIE	nejmcpc1508550.pdf	Case 4-2016: A 58-Year-Old Woman with a Skin Ulcer, Fever, and Lymphadenopathy	Ulceroglandular tularemia.	Medicine	Allergic Infection From Bug Bite	Lyme Dz	Vasculitis	Tick Born Disease	Autoimmune Dz						Tularemia	Anthrax	Lyme Dz	Cat Scratch Dz	Sporotrichosis	Nocardiosis	Rickettsialpox	Herpes Simplex	Cutaneous Lieshmaniasis	Cutaneous Malignancy	Anthrax	Tularemia	Plague	Sporotrichosis	Nocardiosis	Cat Scratch Disease	Fungal Infection	Atypical Mycobacterial Infection	Bacterial Infection	Viral Infection	Ulceroglandular tularemia	Rickettsia	Bartonella hensle	Sporotricosis	Mycobacterium marinum
AMIE	nejmcpc1215967.pdf	Case 39-2013: A 57-Year-Old Woman with Painful Bullous Skin Lesions	Pemphigus erythematosus.	Dermatology	Behcet Dz	Septic Emboli	Vasculitis	Autoimmune Dz	Toxic Epidermal Necrolysis						Bullous Pemphigoid	Pemphigus Vulgaris	Steven Johnson Syndrome	TEN	Erythema Multiforme	Fixed Drug Eruption	Bullous Lupus Erythematous	Porphyria Cutanea Tarda	Epidermolysis Bullosa Acquisita	IgA Pemphigus	Pemphigus Foliaceus	Bullous Lupus Erythematosus	Erythema Multiforme	Stevens-Johnson Syndrome	Toxic Epidermal Necrolysis	Overlap Syndrome (pemphigus And Lupus)	Drug Reaction	Infection	Malignancy	Autoimmune Disease	Pemphigus Erythematosus	Pemphigus Vulgaris	Bullous Lupus Erythematosus	Pemphigus Foliaceus	Drug-induced Pemphigus	Rowell's Syndrome	Paraneoplastic Pemphigus	TEN
AMIE	nejmcpc1406415.pdf	Case 23-2015: A 51-Year-Old Woman with Headache, Cognitive Impairment, and Weakness	Primary central nervous system diffuse large B-cell lymphoma, with a nongerminal-center im- munophenotype.	Neurology	Glioblastoma	Glioma	Medulloblastoma	Astrocytoma	Brain Abscess						GBM	Metastatic Brain Tumor	Lymphoma	Astrocytoma	Oligodendroglioma	Abscess	Stroke	Demyelinating Dz	Ependymoma	Metabolic Encephalopathy	Glioblastoma (GBM)	Primary CNS Lymphoma (PCNSL)	Metastatic Brain Tumor (e.g., Lung Cancer, Breast Cancer, Melanoma)	Intracranial Tuberculoma	Brain Abscess	Demyelinating Disease (e.g., Multiple Sclerosis)	Infiltrative Glioma (e.g., Diffuse Astrocytoma, Oligodendroglioma)	Low-grade Glioma			Lymphoma	GMB	Astrocytoma	Oligodendroglioma	DNET	Low grade glioma	Abcess
AMIE	nejmcpc1613459.pdf	Case 1-2017: A 70-Year-Old Woman with Gradually Progressive Loss of Language	man papillomavirus, after brachytherapy for	Neurology	MCA Stroke	Migraine HA	Psychiatric	Malignancy	Multiple Sclerosis	Herpes Simples Encephalitis	Vasculitis	Creutzfeldt-jakob Dz	Abscess	Medication	Semantic Variant Primary Progressive Aphasia	Logopenic Variant Primary Progressive Aphasia	Alzheimer's Dz	Frontotemporal Dementia	Vascular Demantia	Lewy Body Dementia	Creutzfeldt-jakob Dz	NPH	Depression	Medication	Semantic Variant Primary Progressive Aphasia	Alzheimer's Disease	Frontotemporal Dementia	Lewy Body Dementia	Vascular Dementia	Lyme Disease	Parkinson's Disease	Traumatic Brain Injury	Normal Pressure Hydrocephalus	Hypercalcemia	Semantic dementia variant FTD	FTD primary progressive aphasia variant	FTD behavioral variant	Alzheimer's disease	Vascular dementia	CJD	LBD	Lyme	NPH
AMIE	nejmcpc1613468.pdf	Case 40-2016: A 14-Month-Old Girl with Recurrent Vomiting	hereditary hemorrhagic telangiectasia, compli-	Pediatrics	GERD	Gastroparesis	Munchausen By Proxy	Behavioral	Gastritis						Congenital Disorder Glycosylation	Metabolic Dz	Mitochondrial Dz	Neurodegenerative Dz	Brain Tumor	Hydrocephalus	Infection	Toxic Exposure	Trauma	Munchausen By Proxy	Glutaric Aciduria Type 1	MSUD	Maple Syrup Urine Disease	Congenital Disorders Of Glycosylation	Urea Cycle Disorders	Organic Acidemias	Peroxisomal Biogenesis Disorders	Leigh Syndrome	Zellweger Syndrome	Gastroenteritis	Hydrocephalus	Gastroesophageal reflux	Food allergy, FPIES	Milk protein allergy	Eosinophilic gastroenteritis	Viral gastroenteritis	Pyloric stenosis	Urinary tract infection	Toxic ingestion	Malrotation, volvulus
AMIE	nejmcpc2115855.pdf	Case 12-2022: A 41-Year-Old Woman with Transient Ischemic Attack and Mitral Valve Masses	Systemic lupus erythematosus with antiphospho- lipid syndrome.	Medicine	Tumor	Abscess	Malignancy	Infection	Lymphoma	Sarcoidosis	Fungal/parasitic Infection				Nonbacterial Thrombotic Endocarditis	Libman-sacks Endocarditis	Infective Endocarditis	Mitral Valve Prolapse	Rheumatic Heart Dz	SLE	APS	Sjogren's	Sarcoidosis	Malignancy NBTE	Nonbacterial Thrombotic Endocarditis (NBTE)	Libman-Sacks Endocarditis	Infective Endocarditis	Mitral Valve Prolapse	Rheumatic Heart Disease	Autoimmune Disease (e.g., Systemic Lupus Erythematosus, Antiphospholipid Syndrome)	Malignancy	Sickle Cell Disease	Fibromuscular Dysplasia	Drug Reaction	Lupus	Endocardidits	HIV	Chronic liver disease	IVDA	APS
AMIE	nejmcpc1415757.pdf	Case 19-2015: A 71-Year-Old Man with Chest Pain and Shortness of Breath	Perforation of the right ventricular wall by an implantable cardioverter–defibrillator lead.	Medicine	CHF	Inf MI	Pneumonia								Inferior MI	CHF	Pneumonitis								Myocardial Infarction	Pericarditis	ICD Lead Perforation	Pneumothorax	Pleural Effusion	Esophageal Rupture	Aortic Dissection	Costochondritis	Peptic Ulcer Disease	Pancreatitis	Perforation of the right ventricular wall by an implantable cardioverter–defibrillator lead	Myocardial infarction	Pleural effusion	Pericarditis	Pneumothorax	Aneurysm	Infection from ICD implantation	Pericarditis	Pulmonary embolism	CHF
AMIE	nejmcpc2115851.pdf	Case 21-2022: A 17-Year-Old Girl with Fever and Cough	Granulomatosis with polyangiitis.	Pediatrics	Legionnaires' Disease	Microscopic Polyangiitis	Rheumatoid Vasculitis								Pneumonia	Covid19	Influenza	Atypical Pneumonia	Mycoplasma Pneumonia	Legionella Pneumonia	Pe	Ards	Idiopathic Pulmonary Fibrosis		COVID-19	Mycoplasma Pneumoniae	Chlamydia Pneumonia	Influenza A Or B	Acute Bacterial Pneumonia	Pulmonary Embolism	Acute Respiratory Distress Syndrome	Idiopathic Pneumonia Syndrome	Wegener's Granulomatosis	Goodpasture's Syndrome	Granulomatosis with polyangiitis	Goodpasture's	SLE	MIS-C	SJS	Covid-pneumonia	Viral pneumonia (adenovirus)	Atypical pneumonia	Pulmonary embolism	Fungal pneumonia
AMIE	nejmcpc1707556.pdf	Case 5-2018: A 63-Year-Old Man with Confusion after Stem-Cell Transplantation	Human herpesvirus 6–related meningoenceph- alitis.	Medicine	Cerebral Shower Emboli	Frontotemporal Dementia	HIV Encephalitis	Cryptococcal Meningitis	Toxoplasma Meningitis						Cns Toxoplasmosis	Cns Infection	GVHD	Metabolic Encephalopathy	Medication Side Effect	TBI	Itracranial Hemorrhage	Brain Tumor	Psychiatric Disorder		Central Nervous System Infection (bacterial, Viral, Fungal)	Post-transplant Lymphoproliferative Disorder (PTLD) Of The CNS	Graft Versus Host Disease (GVHD) Of The CNS	Medication-induced Neurotoxicity	Metabolic Encephalopathy	Recurrent CLL Of The CNS	CNS Lymphoma	Metastatic Cancer To The CNS	Cerebrovascular Accident (stroke)	Traumatic Brain Injury	Human herpesvirus 6–related encephalitis	Drug/medication induced	Infectious (viral, bacterial, fungal)	Metabolic abnormalities	Cancer induced
AMIE	nejmcpc1502149.pdf	Case 2-2016: An 84-Year-Old Woman with Chest Pain, Dyspnea, and a Rash	Systemic amyloidosis due to plasma-cell myeloma, with cutaneous involvement.	Dermatology	Amyloidosis	MGUS	CHF Exacerbation	Leukemia	Multiple Myeloma	Pulmonary Hypertension					Cardiac Amyloidosis	AL Amyloidosis	Light Chain Deposition Disease	Cryoglobulinemia	Waldenstrom Macroglobulinemia	Mm	Sle	Dermatomyositis	Scleroderma		AL Amyloidosis (primary Amyloidosis)	Light Chain Deposition Disease	Hypertrophic Cardiomyopathy	Non-ischemic Cardiomyopathy	Restrictive Cardiomyopathy	Dilated Cardiomyopathy	Myocarditis	Ischemic Cardiomyopathy	Aortic Stenosis	Mitral Valve Disease	Primary Systemic Amyloidosis	Purpura Fulminans	Vasculitis	Deep Fungal Infection	Traumatic Purpura	Multiple myeloma
AMIE	nejmcpc1610099.pdf	Case 36-2016: A 50-Year-Old Man with Acute Liver Injury	Acute HEV infection.	Medicine	Fulminant Liver Failure	Hepatorenal Syndrome	Substance Overdose	GI Bleed	Acute Viral Hepatitis						Acute Liver Failure	Hepatitis	Toxic Liver Injury	Ischemic Hepatitis	Autoimmune Hepatitis	Wilson Disease	Budd Chiari Syndrome	Hemochromatosis	Alpha1 Antitrypsin Deficiency		Nonalcoholic Steatohepatitis (NASH) With Acute On Chronic Liver Failure	Acute Viral Hepatitis	Sepsis	HELLP Syndrome (hemolysis, Elevated Liver Enzymes, And Low Platelets)	Wilson's Disease	Autoimmune Hepatitis	Drug-induced Liver Injury	Budd-Chiari Syndrome	Fatty Liver Of Pregnancy	Reye's Syndrome	Acute Hepatitis E infection	Acute liver failure	G6PD deficiency	Zieve’s syndrome	Acetaminophen toxicity	Wilson's Disease	Copper sulfate ingestion
AMIE	nejmcpc1509539.pdf	Case 37-2016: An 86-Year-Old Woman with Leukocytosis and Splenomegaly	Chronic neutrophilic leukemia, with a CSF3R mu- tation.	Medicine	Myelodysplastic Syndrome	Leukemia	MGUS	MM							CLL	NHL	Infectiuos Mononucleosis	Lymes Disease	Babesiosis	Aml	Myelodysplastic Syndrome	Leukemia Cutis	Lymphomatoid Granulomatosis		Chronic Lymphocytic Leukemia (CLL)	Lymphoma	Myelodysplastic Syndrome (MDS)	Myeloproliferative Neoplasm (MPN)	Atypical Chronic Myeloid Leukemia (aCML)	Acute Myeloid Leukemia (AML)	Systemic Lupus Erythematosus (SLE)	Rheumatoid Arthritis (RA)	Infective Endocarditis (IE)	Viral Infection	Chronic neutrophilic leukemia	Infection	Glucocorticoid use	Paraneoplastic neutrophilia due to solid malignancy	Chronic idiopathic neutrophilia	Leukocyte adhesion deficiency syndromes	Cryopyrin-associated periodic syndrome	Myeloproliferative neoplasms (CML, CMML)
AMIE	nejmcpc1505527.pdf	Case 35-2015: A 72-Year-Old Woman with Proteinuria and a Kidney Mass	PLA2R-type membranous nephropathy. Clear-cell renal-cell carcinoma.	Medicine	Renal Cell Carcinoma	Vitamin D Deficiency	Complex Renal Cyst	Metastatic Disease							Renal Cell Carcinoma	Transitional Cell Carcinoma	Angiomyolipoma	Oncocytoma	Metastatic Cancer	Abscess	Hematoma	Cystic Disease	Inflammatory Disease		Renal Cell Carcinoma (RCC)	Angiomyolipoma	Oncocytoma	Metastasis To The Kidney	Lymphoma	Transitional Cell Carcinoma Of The Renal Pelvis Or Ureter	Inflammatory Mass (e.g., Abscess)	Benign Renal Cyst	Renal Pseudotumor (e.g., Prominent Column Of Bertin)	Arteriovenous Malformation	Renal Cell Carcinoma	Membranous nephropathy	Nondiabetic Glomerular Disease	Post-infectious glomerulonephritis	IgA nephropathy	Focal proliferative glomerulonephritis	Amyloidosis	Adult Minimal Change Disease (Lymphoma)	Renal Infarction
AMIE	nejmcpc1503831.pdf	Case 12-2016: An 8-Year-Old Boy with an Enlarging Mass in the Right Breast	Secretory carcinoma of the breast.	Pediatrics	Prolactinoma	Hormone Secreting Tumor	Adenomas								Gynecomastia	Precocious Puberty	Testicular Tumor	Adrenal Tumor	Liver Disease	Hypothyroidism	Hyperthyroidism	Klinefelters Syndrom	Obesity		Premature Thelarche	Gynecomastia	Granulosa Cell Tumor	Leydig Cell Tumor	Testicular Feminization	Adrenal Tumor	Exogenous Hormone Exposure	McCune-Albright Syndrome	Familial Male Precocious Puberty	Obesity	Breast cancer	Breast adenoma	Lipoma	Hemangioma	Lymphangioma	Adrenal tumor, estrogen secreting	Germ cell tumor	Gynecomastia	Klinefelter's syndrome	Androgen insensitivity
AMIE	nejmcpc2211356.pdf	Case 9-2023: A 20-Year-Old Man with Shortness of Breath and Proteinuria	Systemic lupus erythematosus with membranous lupus nephritis.	Pediatrics	Pulmonary Embolus	Empyema	Lung Abscess	Bipolar Disorder	Chylothorax	Pneumonitis	Reynauds Phenomenon				PE	Pneumonia	Atelectasis	Pulmonary Contusion	Ards	CHF	Malignancy	Autoimmune Disease	Infection	Drug Reaction	Pulmonary Embolism	Pulmonary Infarction	Pneumonia	Sepsis	Vasculitis	Malignancy	Connective Tissue Disease	Trauma	Drug Reaction	Genetic Disorder	Endocarditis	Pneumothorax	SLE	Pulmonary embolus	Pneumonia	Vaping injury	Covid	Pulmonary AVM	Asthma exacerbation	Ingestion/Medication Side effect
AMIE	nejmcpc1404335.pdf	Case 29-2015: A 38-Year-Old Pregnant Woman with Headache and Visual Symptoms	The hypereosinophilic syndrome due to para- sitic infection (most likely toxocariasis) acquired through pica, with Löffler’s syndrome and car- dioembolic strokes. Iron-deficiency anemia.	Neurology	Shower Emboli	Valvular Thrombus	CVA	MS	DVT						Septic Emboli From Endocarditis	Cardioembolic Stroke	Hypercoagulable State	Vasculitis	Migrate	Toxic Encephalopathy	Metabolic Disorder	Malignancy	Trauma		Cerebral Embolism From Nonbacterial Thrombotic Endocarditis	Cerebral Embolism From Paradoxical Embolism Through A Patent Foramen Ovale	Cerebral Vasculitis	Sickle Cell Disease	Thrombotic Thrombocytopenic Purpura	Disseminated Intravascular Coagulation	Antiphospholipid Antibody Syndrome	Acute Ischemic Stroke	Migraine With Aura		Löffler’s endocarditis	Cardioembolism	Eclampsia	Cerebral Venous Thrombosis	Churg–Strauss vasculitis	Moya Moya Syndrome
AMIE	nejmcpc1916258.pdf	Case 16-2020: A 47-Year-Old Woman with Recurrent Melanoma and Pulmonary Nodules	Pulmonary histoplasmosis.	Medicine	Metastatic Disease	Melanoma	Lung Carcinoma	Hemangiomas							Metastatic Melanoma	Lung Adenoarcinoma	Infection	Sarcoidosis							Metastatic Melanoma	Hyperprogressive Disease	Pseudoprogression	Infection	Inflammatory Reaction	Drug Reaction	Second Primary Malignancy	Lymphoproliferative Disorder	Sarcoidosis	Granulomatosis With Polyangiitis (GPA)	Pulmonary histoplasmosis	Cocciodiomycosis	Blastomycosis	Sarcoidosis	Lymphoma	Metastatic melanoma	Tuberculosis
AMIE	nejmcpc2107344.pdf	Case 21-2021: A 33-Year-Old Pregnant Woman with Fever, Abdominal Pain, and Headache	Listeria monocytogenes bacteremia resulting in loss of fetus.	Medicine	Chorioamnionitis	Ectopic Pregnancy	Ulcerative Colitis Flare	Sepsis	Pid	Endometriosis					Acute UC Flareup	Cdiff Infection	Appendicitis	Gastroenteritis	Pyelonephritis	Cholangitis	Sepsis	Meningitis	Encephalitis	Listeriosis	Appendicitis	C. Difficile Colitis	Listeriosis	Sepsis	Pyelonephritis	Meningitis	Encephalitis	Intracranial Hemorrhage	HELLP Syndrome	Pre-eclampsia	Listeria infection	Torch infection	Acute HIV	COVID	FLU	Measles
AMIE	nejmcpc1408601.pdf	Case 1-2015: A 66-Year-Old Woman with Metastatic Breast Cancer after Endocrine Therapy	Invasive ductal carcinoma of the breast (ER-posi- tive, PR-positive, and HER2-negative), metastatic to the lung, with a PIK3CA mutation.	Medicine	Invasive Ductal Carinoma Of Breast	Metastatic Melanoma	Inflammatory Breast Cancer								Recurrent Breast Cancer	Metastatic Melanoma	Lymphoma	Infection	Sarcoidosis						Recurrent Breast Cancer	Metastatic Melanoma	Lung Cancer	Lymphoma	Sarcoma	Thymoma	Germ Cell Tumor	Carcinoid Tumor	Mesothelioma	Amyloidosis	Invasive Ductal Carcinoma of the Breast (ER-posi- tive, PR-positive, and HER2-negative)	Pulmonary Metastasis	Metastatic Melanoma	Intraductal Papiloma	DCIS
AMIE	nejmcpc1610098.pdf	Case 32-2016: A 20-Year-Old Man with Gynecomastia	Intracranial germ-cell tumor (germinoma).	Radiation	Hypogonadotropic Hypogonadism	Empty Sella Syndrome	Adrenal Tumor	Prolactinoma	Obesity	Klinefeltersyndrome					Klinefelter Syndrome	Primary Hypogonadism	Kallman Syndrome	Androgen Insensitivity Syndrome	Medication Induced Gynecomastia	Liver Disease	Hyperthyroidism	CKD	Obesity	Adrenal Tumor	Klinefelter Syndrome (XXY)	Kallmann Syndrome	Isolated Hypogonadotropic Hypogonadism	Pituitary Tumor	CNS Tumor	Androgen Insensitivity Syndrome	Partial Androgen Insensitivity Syndrome	5-alpha Reductase Deficiency	Testicular Failure	Medication Side Effect	Intracranial germ-cell tumor (germinoma).	Pilocytic astrocytomas	Lymphoma	Suprasellar lesion	Adipsic diabetes insipidus	Anabolic androgenic steroid use	Gonadal failure (Klinefelter’s syndrome)
AMIE	nejmcpc1215968.pdf	Case 33-2013: A 40-Year-Old Woman with Abdominal Pain, Weight Loss, and Anxiety about Cancer	Somatic symptom disorder (hypochondriasis), generalized anxiety disorder, and attention deficit-hyperactivity disorder.	Psychiatry	Malingering	Hypochondriac Syndrome	Factitious Personality Disorder								Ibs	Functional Dyspepsia	Anxiety Disorder	Depression	Somatization Disorder	Hypochondriasis	Malingering	Factitious Disorder	Pancreatic Cancer	Celiac Disease	Illness Anxiety Disorder	Somatic Symptom Disorder	Major Depressive Disorder	Generalized Anxiety Disorder	Psychosis	Delirium	Conversion Disorder	Factitious Disorder	Malingering	Eating Disorder	Hypochondriasis	Generalized Anxiety Disorder	Food Intolerance	OCD	Inflammatory Bowel disease	GI Malignancy
AMIE	nejmcpc2115858.pdf	Case 23-2022: A 49-Year-Old Man with Hypoglycemia	Well-differentiated pancreatic insulin-secreting neuroendocrine tumor (insulinoma).	Medicine	Insulinoma	Surreptitious Insulin Administration	Hypoglycemic Episode	Diabetes Mellitus	Hypothyroidism						Insulinoma	Niphs	Reactive Hypoglycemia	Medication Induced Hypoglycemia	Alcohol Induced Hypoglycemia	Sepsis	Adrenal Insufficiency	Hypothyroidism	Liver Failure		Insulinoma	Sulfonylurea Or Meglitinide Use	Factitious Hypoglycemia (surreptitious Insulin Or Oral Hypoglycemic Agent Use)	Autoimmune Hypoglycemia (antibodies To Insulin Or Insulin Receptor)	Non-insulinoma Pancreatogenous Hypoglycemia Syndrome (NIPHS)	Postprandial Hypoglycemia (alimentary Hypoglycemia)	Reactive Hypoglycemia (due To Underlying Disorder Such As Dumping Syndrome, Celiac Disease, Or Endocrine				Insulinoma	Exogenous insulin intake	Sulfonylurea intake	Nesidioblastosis	Renal failure	Hepatic failure	Sepsis	Starvation
AMIE	nejmcpc1514473.pdf	Case 14-2016: A 37-Year-Old Woman with Adult-Onset Psychosis	Celiac disease in histologic remission.	Medicine	Psychosis	Sepsis	Autoimmune	Hyperthyroidism	Anemia	Anxiety					Late Onset Autoimmune Psychosis	Celiac Disease	Schizophrenia	Bipolar Disorder	Major Depressive Disorder	Drug-induced Psychosis	Brain Tumor	Infection	Thyroid Disorder	Vitamin B12 Deficiency	Celiac Disease	Autoimmune Enteropathy/ IPEX Syndrome	Common Variable Immunodeficiency	Selective IgA Deficiency	Severe Iron Deficiency Anemia	Vitamin B12 Deficiency	Vitamin D Deficiency	Hashimoto's Thyroiditis	Papillary Thyroid Carcinoma	Schizoaffective Disorder	Delusional disorder	Celiac disease with psychosis	Hashimoto's thyroiditis	Anorexia nervosa	Bulemia	Iron deficiency anemia	Papillary thyroid cancer
AMIE	nejmcpc2211512.pdf	Case 19-2023: An 80-Year-Old Man with Left Foot Drop	Facioscapulohumeral muscular dystrophy.	Neurology	Radiculopathy	Sciatic Nerve Palsy	Peroneal Nerve Injury	Peripheral Neuropathy	Multiple Sclerosis						Lumbosacral Radiculopathy	Peroneal Nerve Injury	Peripheral Neuropathy	Muscular Dystrophy	Myositis	Spinal Cord Injury	Stroke	ALS	Multiple Sclerosis	Charcot-Marie-tooth Disease	Lumbar Spinal Stenosis With L5-S1 Radiculopathy	Motor Neuron Disease	Facioscapulohumeral Muscular Dystrophy	Myasthenia Gravis	Inclusion Body Myositis	Polymyositis	Dermatomyositis	Charcot-Marie-Tooth Disease	Guillain-Barre Syndrome	Chronic Inflammatory Demyelinating Polyneuropathy	Facioscapulohumeral muscular dystrophy	Emery-Dreifuss muscular dystrophy	Limb-girdle muscular dystrophy	Myofibrillar myopathy	Congenital myopathy	Pompe disease	Charcot Marie tooth disease	ALS	Lambert-eaton myasthenic syndrome	Myasthenia gravis
AMIE	nejmcpc1411439.pdf	Case 21-2015: A 37-Year-Old American Man Living in Vietnam, with Fever and Bacteremia	Ingestion of a foreign body (fish bone), with penetration of the duodenum, pancreas, and superior mesenteric vein, as well as S. constellatus bacteremia and thrombosis of the superior mes- enteric vein and portal vein.	Medicine	Malaria	Rickettsial Infection	Tuberculosis	HIV	Typhoid	Lymphoma					Lymphoma	Sepsis, Bacteremia	Metastatic Cancer	Viral Hepatitis	Autoimmune Hepatitis	Malaria	Tuberculosis	HIV	Drug Induced Liver Injury	Inflammatory Bowel Disease	Intra-abdominal Lymphoma	Intra-abdominal Abscess	Sepsis	Hepatosplenic Candidiasis	Atypical Mycobacterial Infection	Brucellosis	Melioidosis	Tuberculosis	Typhoid Fever	Visceral Leishmaniasis	Streptococcus constellatus bacteremia with a liver abscess	S milleri infection	Lemierre's syndrome	Acute cholecystits	Acute cholangitis	Pneumonia
AMIE	nejmcpc1310003.pdf	Case 27-2015: A 78-Year-Old Man with Hypercalcemia and Renal Failure	Sarcoidosis.	Medicine	Multiple Myeloma	Sarcoidosis	Lung Cancer	Parasitic Infection							Sarcoidosis	TB	Lymphoma	Multiple Myeloma	Cancer	Hyperparathyroidism	Renal Failure	Dehydration	Infection	Medication SE	Granulomatous Interstitial Nephritis With A Neoplastic Cause (most Likely Lymphoma)	Granulomatous Interstitial Nephritis With An Infectious Cause (most Likely TB)	Sarcoidosis	Hypercalcemia Of Malignancy	Myeloma	Lymphoma	Metastatic Cancer	Chronic Kidney Disease	Renal Failure	Tubulitis	Granulomatous disease secondary to sarcoidosis	Granulomatous disease secondary to tuberculosis	IgM myeloma	Cancer	Hyperthyroidism	Drug induced suppressed PTH production	Familial hypocalciuric hypercalcemia	Tertiary hyperparathyroidism	Primary hyperparathyroidism
AMIE	nejmcpc2004976.pdf	Case 26-2020: A 60-Year-Old Woman with Altered Mental Status and Weakness on the Left Side lesions.	Brief psychosis and small-vessel cerebral infarc- tion, probably related to severe acute respiratory syndrome coronavirus 2 (SARS-CoV-2) infection.	Neurology	COVID	ARDS Secondary To COVID	CVA	TIA	Hypoglycemia	Seizure Disorder	Narcolepsy				Ischemic Stroke	Intracranial Hemorrhage	Subarachnoid Hemorrhage	COVID Encephalitis	Metabolic Encephalitis	Toxic Encephalitis	Conversion Disorder	Malingering			Ischemic Stroke Due To Large Vessel Occlusion	Ischemic Stroke Due To Small Vessel Occlusion	Hemorrhagic Stroke	Intracranial Hemorrhage	Subarachnoid Hemorrhage	Transient Ischemic Attack	Seizure	Migraine	Brain Tumor	Infection	Acute ischemic stroke secondary to covid 19	Cardioembolic stroke	Covid 19 meningioencephalitis	Primary psychosis	Hypoglycemia	Seizure	Demyelinating lesion	Primary CNS angitis	Bacterial meningitis	Migrane
AMIE	nejmcpc2211375.pdf	Case 12-2023: A 44-Year-Old Woman with Muscle Weakness and Myalgia	Hypocalcemic myopathy due to hypoparathyroidism.	Medicine	Polymyositis	Dermatomyositis	SLE	Rheumatoid Arthritis	Syringomyelia	Drug Induced Myopathy	Poorly Managed Hypothyroidism				Polymyositis/dermatomyositis	Overlap Syndrome	SLE	Inclusion Body Myositis	Thyroid Myopathy	Fibromyalgia	Chronic Fatigue Syndrome	Drug Induced Myopathy	Metabolic Myopathy	Neuromuscular Junction Disorders	Overlap myositis (dermatomyositis, polymyositis, and another autoimmune disease)	Amyopathic dermatomyositis	Polymyositis	Inclusion body myositis	Antisynthetase syndrome	Overlap syndrome (myositis and another autoimmune disease)	Statin myopathy	Fibromyalgia	Chronic fatigue syndrome	Hypothyroid myopathy	Hypoparathyroidism causing hypocalcemia	Inflammatory myopathy	Statin induced myopathy	Mixed connective tissue disorder	Amyloidosis
AMIE	nejmcpc1916254.pdf	Case 13-2020: A 29-Year-Old Man with High Blood Pressure, Renal Insufficiency,	Crescentic IgA nephropathy.	Medicine	IgA Nephropathy	Amyloid	Glomerulonephritis	Post Infectious Glomerulonephritis	Nephritic Syndrome	GPA	EGPA	ATN	Goodpasture	Cryoglobulinemia	IgA Nephropathy	FSGS	Glomerulonephritis	Membranous Nephropathy							IgA Nephropathy	Membranoproliferative Glomerulonephritis (MPGN)	Focal Segmental Glomerulosclerosis (FSGS)	Membranous Nephropathy	Diabetic Nephropathy	Lupus Nephritis	Alport Syndrome	Thin Basement Membrane Nephropathy	ANCA-associated Vasculitis	Goodpasture Syndrome	C3 glomerulopathy	IgA nephropathy	Alport syndrome	Post infectious glomerulonephritis	ANCA vasculitis	Lupus nephritis	Tubular necrosis	Glomerular disease	Vascular disease	Interstitial nephritis
AMIE	nejmcpc1706108.pdf	Case 29-2017: A 59-Year-Old Woman with Pain and Swelling in the Right Hand and Ankles	Septic arthritis due to disseminated infection	Medicine	Reactive Arthritis	Infectious Arthritis	Lupus	Rheumatoid	Psoriatic Arthritis	Lymes Disease					Reactive Arthritis	Infectious Arthritis	Lupus	Rheumatoid	Psoriatic Arthritis						Lyme Arthritis	Gonococcal Arthritis	Rheumatoid Arthritis	Psoriatic Arthritis	Reactive Arthritis	Ankylosing Spondylitis	Systemic Lupus Erythematosus	Sjögren's Syndrome	Mixed Connective Tissue Disease	Crystal-induced Arthritis (gout Or Pseudogout)	Septic arthritis due to gonococcal disease	Tendinitis	Rheumatoid arthritis	Osteoarthritis	Calcium pyrophosphate deposition disease	Reactive arthritis
SEARCH	nejmcpc1504839.pdf	Case 37-2015: A 76-Year-Old Man with Fevers, Leukopenia, and Pulmonary Infiltrates	Disseminated Mycobacterium bovis infection.	Medicine	Tularemia	Sarcoidosis	Vasculitis	Felty Syndrome	Asbestosis	Fungal Infection					Sarcoidosis	Tularemia	Histoplasmosis	Polyangiitis Vasculitis	Inflammatory Bowel Disease	Asbestosis	Drug Induced Sarcoid	Sarcoid Like Reaction To Malignancy	Mycobacteria Infection	Pulmonary Veno Occlusive Disease	Granulomatosis With Polyangiitis (Wegener's)	Hypersensitivity Pneumonitis	BCGosis	Sarcoidosis	Drug-induced Pneumonitis	Chronic Infection (e.g., Fungal, TB)	Malignancy (e.g., Lymphoma)	Asbestos-related Lung Disease	Idiopathic Pulmonary Fibrosis	Collagen Vascular Disease (e.	Hypersensitivity pneumonitis due to nontuberculous mycobacterial infection	Viral infection	Churg struass disease	Idiopathic pulmonary fibrosis	Fungal infection	Sarcoidosis	Rheumatoid arthritis
SEARCH	nejmcpc2201241.pdf	Case 25-2022: A 25-Year-Old Woman with Headache and Blurred Vision	Chronic Candida albicans meningitis.	Neurology	Fungal Meningitis	Viral Meningitis	Tuberculosis Meningitis	Demyelinating Disease	Sarcoidosis	SLE (lupus)	Brain Cancer	Leptomeningeal Metastasis	Bacterial Meningitis (other Than TB)	Syphilis	Fungal Meningitis	SLE (lupus)	Leptomeningeal Metastasis	Atypical Bacterial Meningitis	Brain Tumor	Nocardial Meningitis	TB Meningitis	Syphilis	Sarcoidosis	Demyelinating Disease	Neurosyphilis	Lyme Neuroborreliosis	Tuberculous Meningitis	Fungal Meningitis (e.g., Cryptococcus, Coccidioides, Histoplasma)	Viral Meningitis (e.g., West Nile Virus, Enterovirus, Herpes Simplex Virus)	Neurosarcoidosis	Leptomeningeal Carcinomatosis	Primary CNS Lymphoma	Behcet's Disease		Candida Meningitis	TB meningitis	Coccidioidomycosis	Histoplasmosis	Syphilis	Cryptococcus	HIV	Behçet’s disease
SEARCH	nejmcpc2201233.pdf	Case 13-2022: A 56-Year-Old Man with Myalgias, Fever, and Bradycardia	Regional myocarditis due to infection with Liste- ria monocytogenes.	Medicine	Cardiac Tuberculosis	Vasculitis Cardiomyopathy	Viral Myocarditis	Cardiac Sarcoidosis	Bacterial Myocarditis						Bacterial Myocarditis	Viral Myocarditis	Cardiac Tuberculosis	Granulomatosis With Polyangiitis With Mycarditis	Cardiac Sarcoidosis	Cardiac Amyloidosis					Lyme Carditis	Infective Endocarditis	Tuberculosis	Nontuberculous Mycobacterial Infection	Sarcoidosis	Whipple Disease	Lymphoma	IgG4-related Disease	Autoimmune Disease (e.g., Systemic Lupus Erythematosus)	Malignancy	Regional myocarditis due to infection with Listeria monocytogenes.	Atrioventricular Block	Myocarditis	Infective Endocarditis	Toxin-Mediated Myocarditis	Immune-Mediated Myocarditis
SEARCH	nejmcpc1415172.pdf	Case 13-2015: A 27-Year-Old Woman with Arthralgias and a Rash	Chikungunya virus infection.	Medicine	Chikungunya	Dengue	Lyme Disease	Viral Infection	Bechet						Zika	Chikungunya	Dengue	Viral Fever							Chikungunya	Dengue	Zika Virus	Ross River Virus	Mayaro Virus	O'nyong-nyong Virus	Sindbis Virus	Barmah Forest Virus	West Nile Virus	Rickettsial Infection	Chikungunya	Dengue	Zika	Malaria	Leptospirosis	Hepatitis A	Autoimmune disease	HIV	Lyme Disease	Bechet's
SEARCH	nejmcpc1512458.pdf	Case 11-2016: A 12-Year-Old Boy with Malaise, Fevers, Abdominal Pain, and Pallor	Mixed-cellularity subtype of classic Hodgkin’s lym- phoma and Epstein–Barr virus infection.	Pediatrics	Tuberculosis	Inflammatory Bowel Disease - Crohn's	Inflammatory Bowel Disease - Ulcerative Colitis	Lymphoma	Leukemia	Liver Abscess	Amebic Liver Disease	Other Parasite Infection	Mediterranean Fever	Viral Hepatitis	IBD - Crohn's	Lymphoma	Leukemia	IBD - Ulcerative Colitis	Tuberculosis	Parasite Infection	Liver Abscess	Viral Hepatitis	Liver Abscess		Acute Lymphoblastic Leukemia	Lymphoma	Myelodysplastic Syndrome	Aplastic Anemia	Hemolytic Anemia	Iron Deficiency Anemia	Thalassemia	Sickle Cell Disease	Chronic Inflammatory Disease	Gastrointestinal Bleed	Lymphoma	EBV	Ulcerative colitis	Crohn's disease	Covid	Leukemia	Sickle cell crisis	Anemai/thallessemia	Appendicitis	Pneumonia
SEARCH	nejmcpc1305994.pdf	Case 13-2014: A 41-Year-Old Man with Fever and Abdominal Pain after Stem-Cell Transplantation	Invasive aspergillosis of the appendix.	Infectious	Appendicitis With Perforation	Ileus Or Obstruction	HVGD	CMV	C Diff	Portal Vein Thrombosis	Lymphoma	Proctocolitis	EBV	Endocarditis	Appendicitis (?Aspergillus)	Neutropenic Entercolitis	CMV	CMV	HVGD	Ileus	Lymphoma	EBV	Portal Vein Thrombosis	EBV	Neutropenic Enterocolitis (typhlitis)	Acute Appendicitis With Perforation	Pseudomembranous Colitis	CMV Colitis	Graft Versus Host Disease (GVHD)	Fungal Infection (Candida, Aspergillus, Mucor)	Intra-abdominal Abscess	Sepsis	Drug Reaction	Reactivation Of ALL	Invasive aspergillosis of appendix	Neutropenic enterocolitis	Appendicitis	Epstein Barr virus infection	Candidiasis	Graft vs host disease
SEARCH	nejmcpc2115844.pdf	Case 1-2022: A 67-Year-Old Man with Motor Neuron Disease and Odd Behaviors during Sleep	Anti-IgLON5 IgG–associated neurologic disorder.	Neurology	Cerebral Degenerative Condition	Multiple Sclerosis	Stroke	Vasculitis	Encephalitis	Sleep Disorder					REM Sleep Behavioral Disorder	NREM Sleep Parasomnias	Parasomnia Overalp								REM Sleep Behavior Disorder (RBD)	Obstructive Sleep Apnea (OSA)	Amyotrophic Lateral Sclerosis (ALS)	Idiopathic Hypersomnia	Narcolepsy Type 1	Kleine-Levin Syndrome	Medication-induced Hypersomnia	Depression	Traumatic Brain Injury	Stroke	REM Sleep Behavior Disorder	Anti-IgLON5 IgG–associated neurologic disorder.	Seizures	Multi System Atrophy	Narcolepsy
SEARCH	nejmcpc1404335.pdf	Case 29-2015: A 38-Year-Old Pregnant Woman with Headache and Visual Symptoms	The hypereosinophilic syndrome due to para- sitic infection (most likely toxocariasis) acquired through pica, with Löffler’s syndrome and car- dioembolic strokes. Iron-deficiency anemia.	Neurology	Meningitis	Sepsis Secondary To Complicated UTI	Psych Disorder	Autoimmune Disorder Causing Fetal Demise	Myocarditis	Anemia	Encephalopathy	Toxoplasmosis Infection	HSV		Meningitis	CVT	Pituitary Adenoma	Subarachnoid Hemorrhage	Arterial Dissection	Idiopathic Intracranial Hemorrhage	Carbon Monoxide Toxicity	Eclampsia	Pre Eclampsia	Encephalopathy	Cerebral Embolism From Nonbacterial Thrombotic Endocarditis	Cerebral Embolism From Paradoxical Embolism Through A Patent Foramen Ovale	Cerebral Vasculitis	Sickle Cell Disease	Thrombotic Thrombocytopenic Purpura	Disseminated Intravascular Coagulation	Antiphospholipid Antibody Syndrome	Acute Ischemic Stroke	Migraine With Aura		Löffler’s endocarditis	Cardioembolism	Eclampsia	Cerebral Venous Thrombosis	Churg–Strauss vasculitis	Moya Moya Syndrome
SEARCH	nejmcpc1509539.pdf	Case 37-2016: An 86-Year-Old Woman with Leukocytosis and Splenomegaly	Chronic neutrophilic leukemia, with a CSF3R mu- tation.	Medicine	Lymphyocytic Leukemia	Myeloid Leukemia	Lung Cancer	Autoimmune Disorder	Complications From Lyme Disease						Myeloproliferative Neoplasm	CML	Myelodysplastic Syndrome	Polycythemia Vera	Atypical CML	Essential Thrombocytopenia	Ph+ ALL	Leukemoid Reaction	Benign Neutrophilic Leukocytosis		Chronic Lymphocytic Leukemia (CLL)	Lymphoma	Myelodysplastic Syndrome (MDS)	Myeloproliferative Neoplasm (MPN)	Atypical Chronic Myeloid Leukemia (aCML)	Acute Myeloid Leukemia (AML)	Systemic Lupus Erythematosus (SLE)	Rheumatoid Arthritis (RA)	Infective Endocarditis (IE)	Viral Infection	Chronic neutrophilic leukemia	Infection	Glucocorticoid use	Paraneoplastic neutrophilia due to solid malignancy	Chronic idiopathic neutrophilia	Leukocyte adhesion deficiency syndromes	Cryopyrin-associated periodic syndrome	Myeloproliferative neoplasms (CML, CMML)
SEARCH	nejmcpc2115858.pdf	Case 23-2022: A 49-Year-Old Man with Hypoglycemia	Well-differentiated pancreatic insulin-secreting neuroendocrine tumor (insulinoma).	Medicine	T2DM	Addison Disease	ACTH Deficiency	GH Deficiency	Hyperinsulinism - Exogenous	Exogenous Insulin Administration	Hyperthyroidism	VIPoma	Insulinoma	Post Prandial Syndrome	Diabetes	Stroke	Seizures	TIA	TBI	Cerebral Edema	Insulin Autoimmune Syndrome	Hepatocellular Carcinoma	Exogenous Insulin	Acth Deficiency	Insulinoma	Sulfonylurea Or Meglitinide Use	Factitious Hypoglycemia (surreptitious Insulin Or Oral Hypoglycemic Agent Use)	Autoimmune Hypoglycemia (antibodies To Insulin Or Insulin Receptor)	Non-insulinoma Pancreatogenous Hypoglycemia Syndrome (NIPHS)	Postprandial Hypoglycemia (alimentary Hypoglycemia)	Reactive Hypoglycemia (due To Underlying Disorder Such As Dumping Syndrome, Celiac Disease, Or Endocrine				Insulinoma	Exogenous insulin intake	Sulfonylurea intake	Nesidioblastosis	Renal failure	Hepatic failure	Sepsis	Starvation
SEARCH	nejmcpc1410938.pdf	Case 39-2014: A 9-Year-Old Girl with Crohn’s Disease and Pulmonary Nodules	Pulmonary necrotizing granulomas, with fea- tures resembling granulomatosis with polyangi- itis, in a patient with Crohn’s disease.	Pediatrics	Crohn's Exacerbation	C Diff Colitis	Bacterial Ileocolitis	Disseminated TB	Lymphoma	Aspergillus Lung Disease					Pulmonary Crohn's Disease	C Diff	Bacterial Ileocolitis	Disseminated TB	Lymphoma	Aspergillus Lung Disease					Crohn's Disease With Pulmonary Involvement (CD-Lung)	Bronchopulmonary Aspergillosis	Sarcoidosis	Granulomatosis With Polyangiitis (GPA), Previously Known As Wegener's Granulomatosis	Lymphoma	Other Infections, Such As Bacterial, Mycobacterial, Or Fungal	Malignancy, Such As Lung Cancer Or Metastatic Cancer	Inflammatory Bowel Disease (IBD)			Wegener granulomatosis	Crohn's complication	Immune deficiency	Sarcoidosis	Fungal infection (asperillosis, histo)	Lymphoma	Cystic fibrosis	Graves diseaese	Pancreatic insufficiency	Shwachman Diamond Syndrome
SEARCH	nejmcpc2100271.pdf	Case 28-2022: A 59-Year-Old Man with Headache and Progressive Neurologic Dysfunction	Granulomatosis with polyangiitis.	Medicine	Sinusitis, Fungal	Sinusitis, Bacterial	Gaint Cell Arteritis	P-ANCA Vasculitis	CNS Malignancy	Multiple Sclerosis	IgG-4 Related Disease				Granulomatosis With Polyangiitis	Giant Cell Arteritis	Fungal Sinusitis	CNS Malignancy	IgG-4 Related Disease	Bacterial Sinusitis	MS				IgG4-related Hypertrophic Pachymeningitis	IgG4-related Pachymeningitis With Intracranial Hypertension	IgG4-related Pachymeningitis With Hydrocephalus	IgG4-related Pachymeningitis With Cranial Nerve Palsy	IgG4-related Pachymeningitis With Myelopathy	IgG4-related Pachymeningitis With Dural Venous Sinus Thrombosis	IgG4-related				Granulomatosis with Polyangiitis	Giant Cell Arteritis	IgG4 related disease	Pachymeningitis	Sinusitis (Bacterial)	Sinusitis (Fungal)	CNS Malignancy
SEARCH	nejmcpc2300906.pdf	Case 23-2023: A 21-Year-Old Man with Progressive Dyspnea	Congenital absence of the main portal vein with a congenital extrahepatic portosystemic shunt (Abernethy malformation).	Medicine	Granulomatous Fungal Infection /histioplasmosis/ Coccidiomycosis	Lupus	Rheumatoid Arthritis	IV Drug Use	Heart Failure Due To Amphetamine Use	Tuberculosis					Bronchiolitides	Tuberculosis	Aspiration Pneumonia	Pulmonary Hemorrhoage	Follicular Bronchiolitis	Lung Adenocarcinoma	Pulmonary Vasculitides				Chronic Thromboembolic Pulmonary Hypertension (CTEPH)	Idiopathic Pulmonary Arterial Hypertension (IPAH)	Portopulmonary Hypertension	Congenital Heart Disease (Eisenmenger Syndrome)	Schistosomiasis	Sarcoidosis	Connective Tissue Disease (e.g., Systemic Sclerosis)	Chronic Obstructive Pulmonary Disease (COPD)	Left Heart Disease (e.g., Mitral Stenosis		Congenital absence of the main portal vein with a congenital extrahepatic portosystemic shunt (Abernethy malformation).	Congenital heart defect	Pulmonary hypertension	Medication induced/drug induced	Asthma
SEARCH	nejmcpc1706109.pdf	Case 38-2017: A 20-Year-Old Woman with Seizures and Progressive Dystonia adolescence.	with Neisseria gonorrhoeae.	Neurology	Lewy Body Dementia	Epilepsy	Encephalitis								Biotin Responsive Basal Ganglia Disease	Leigh Syndrome	Leukoencephalopathy								MPAN (Mitochondrial-membrane Protein-associated Neurodegeneration)	Leigh's Syndrome	MELAS (Mitochondrial Encephalomyopathy, Lactic Acidosis, And Stroke-like Episodes)	Other Mitochondrial Cytopathies	Wilson's Disease	Pantothenate Kinase-associated Neurodegeneration	Neurodegeneration With Brain Iron Accumulation (NBIA)	Huntington's Disease	Juvenile Parkinson'		BTBGD	Leigh	Organic aciduria	PKAN	MSUD	Autoimmune encephalitis	NBIA	MELAS
SEARCH	nejmcpc1712223.pdf	Case 6-2018: A 35-Year-Old Woman with Headache, Subjective Fever, and Anemia	Anemia due to parvovirus B19 infection and autoimmune hemolytic anemia.	Medicine	Cmv Colitis	Anemia Secondary To The Menorrhagia	Bone Marrow Suppression								Hemolytic Anemia Due To Cmv	Heavy Bleeding	Cmv Colitis								Parvovirus B19 Infection	Cytomegalovirus Infection	Epstein-Barr Virus Infection	Sepsis	Acute Flare Of Crohn's Disease	Myelodysplastic Syndrome	Aplastic Anemia	Iron Deficiency Anemia	Hemolytic Anemia	Leukemia	Anemia due to parvovirus B19 infection and autoimmune hemolytic anemia	Pure red cell aplasia	Autoimmune hemolytic anemia	Anemia of chronic diseae	Blood loss anemia- iron deficiency anemia
SEARCH	nejmcpc1404139.pdf	Case 24-2014: A 27-Year-Old Man with Severe Osteoporosis and Multiple Bone Fractures	Contiguous gene deletion involving COL1A1, re- sulting in osteogenesis imperfecta type I, and other genes possibly related to the patient’s com- plex phenotype.	Pediatrics	Osteogensis Imperfecta	Fragile X	Hypophatasia								Osteogenesis Imperfecta	Fragile X ( ? Why Fractures)	Hypophosphatasia								Osteogenesis Imperfecta (OI)	Fragil X Syndrome	Idiopathic Juvenile Osteoporosis	Ehlers-Danlos Syndrome	Hypophosphatasia	Juvenile Rheumatoid Arthritis	Cushing's Syndrome	Hyperthyroidism	Vitamin D Deficiency	Celiac Disease	Osteogenesis imperfecta	Other genetic osteopenia/collagen disorders	Vitamin D deficiency/Ricketts	Ectodermal hypoplasia	Hypoparathyroidism	Ehlers Danlos	Marfan's	Vitamin C deficiency	Homocystinuria	Celiac
SEARCH	nejmcpc2211365.pdf	Case 10-2023: A 27-Year-Old Man with Convulsions	Functional seizures.	Neurology	Pseudoseizures	Epilepsy	Drug Withdrawal.	Metabolic Imbalance	Stroke						Devlelopmental Disorder	Degenerative Disorder Of Brain	Infectious	Vascular	Inflammatory Disorder.						Psychogenic Non-epileptic Seizures (PNES)	Conversion Disorder	Somatization Disorder	Functional Neurological Disorder	Malingering	Factitious Disorder	Panic Disorder	Post-traumatic Stress Disorder (PTSD)	Dissociative Disorder	Personality Disorder	PNES	Conversion	Epilepsy	PTSD	Malingering (though no gain documented)	Drug abuse/withdrawl
SEARCH	nejmcpc2211364.pdf	Case 5-2023: A 67-Year-Old Man with Interstitial Lung Disease, Fever, and Myalgias	Human granulocytic anaplasmosis.	Medicine	Interstitial Lung Disease	DIC	Superimposed Infection								Worsening Interstitial Lung Disease	Superimposed Infection	Dic	Westnile Virus							COVID-19-reinfection	Sepsis	Fungal Infection Such As Histoplasmosis, Coccidioidomycosis, Or Blastomycosis	Mycobacterial Infection	Community Acquired Pneumonia	Leukemia	Lymphoma	Drug Reaction	Systemic Inflammatory Response Syndrome (SIRS)	Atypical Presentation Of COVID-19	Anaplasmosis	Complications of Covid-19	Fever	Hemophagocytic Lymphohistiocytosis	Pneumonia	Bacteremia
SEARCH	nejmcpc1613461.pdf	Case 6-2017: A 57-Year-Old Woman with Fatigue, Sweats, Weight Loss, Headache, and Skin Lesions		Medicine	Langerhan Histiocytosis	Adrenal Insufficiency	Interstitial Lung Disease Due To RA	Lymphoma							Langerhan Histiocytosis	Addison's Disease	Lymphoma								IgG4-related Disease (IgG4-RD)	Systemic Lupus Erythematosus (SLE)	Sjögren’s Syndrome	Sarcoidosis	Lymphoma	Castleman Disease	Granulomatosis With Polyangiitis (GPA)	Eosinophilic Granulomatosis With Polyangiitis (EGPA)	Hypereosinophilic Syndrome (HES)	Infection (e.g.,	IGG4 related disease	Giant cell arteritis	Sarcoidosis	Eosinophilic granulomatosis with polyangitis	Castleman's disease	Amyloidosis	Sjogren	Lymphoma	Cryoglobulinemia	Autoimmune hepatitis
SEARCH	nejmcpc2002420.pdf	Case 30-2020: A 54-Year-Old Man with Sudden Cardiac Arrest	Pseudohyperaldosteronism suggestive of exces- sive licorice consumption complicated by cardiac arrest associated with ventricular fibrillation.	Medicine	Licorice Intoxication, Severe Hypokalemia Due To That	Choking	Coronary Artery Disease	Pulmonary Embolism	Drug Abuse	Cardiomyopathy Due To Infection Like Covid					Licorice Intoxication	Hyperaldosteronism	Cushings Disease	Non Ischemic Cardiomyopathy							Hypokalemia	Ischemic Cardiomyopathy	Dilated Cardiomyopathy	Hypertrophic Cardiomyopathy	Arrhythmogenic Right Ventricular Cardiomyopathy	Myocarditis	Endocarditis	Aortic Dissection	Pulmonary Embolism	Toxic Ingestion	Excessive licorice consumption	Genetic disorder	Hypokalemia	Pituitary, adrenal, or ectopic tumors	Hyperreninemic hyperaldosteronism
SEARCH	nejmcpc1405886.pdf	Case 28-2014: A 39-Year-Old Man with a Rash, Headache, Fever, Nausea, and Photophobia	Streptococcus bovis–associated meningitis and the Strongyloides stercoralis hyperinfection syndrome.	Medicine	Viral Meningitis	Bacterial Meningitis	Neisseria Meningitis	Lupus Cerebritis	Toxoplasma Meningitis	Tabes Dorsalis					Meningococcal Meningitis	Viral Meningitis	Bacterial Meningitis	Aseptic Meningitis							Streptococcus Suis Meningitis	Acute Bacterial Meningitis	Viral Meningitis	Meningococcal Meningitis	Fungal Meningitis	Brain Abscess	Subarachnoid Hemorrhage	Intracranial Hemorrhage	Cerebral Infarction	Guillain-Barre Syndrome	Streptococcus bovis associated meningitis and the Strongyloides stercoralis hyperinfection syndrome	Bacterial meningitis	Strep. pneumoniae associated meningitis/group B streptococcal meningitis/ S. pyogenes meningitis	Enterococcus meningitis	Strongyloides stercoralis	Listeria monocytogenes meningitis	Human T-lymphotropic virus type 1 (HTLV-1)	Cutaneous larva migrans	Parasitic infections	Strongyloides hyperinfection syndrome
SEARCH	nejmcpc2004996.pdf	Case 32-2020: A 63-Year-Old Man with Confusion, Fatigue, and Garbled Speech	Borrelia miyamotoi infection.	Neurology	CMV Meningitis	HSV Encephalitis	Syphillis								Viral Encephalitis	HSV Encephalitis	Western Equine Encephalitis	Bacterial Meningitis							Viral Encephalitis (HSV, VZV, CMV, EBV)	Bacterial Meningoencephalitis (including Lyme Disease)	Fungal Meningoencephalitis	Autoimmune Encephalitis	Malignancy (lymphoma, Metastasis)	Neurosarcoidosis	Whipple's Disease	CNS Vasculitis	Toxic/metabolic Encephalopathy	Rickettsial Infection	Viral encephalitis (VZV, HSV, CMV, WNV, EEV)	Spirochetal encephalitis ( borrelia, leptospirosis, neurosyphillis)	CNA angitis	CNS lymphoma	-
SEARCH	nejmcpc2107353.pdf	Case 37-2021: A 60-Year-Old Man with Fevers, Fatigue, Arthralgias, a Mouth Ulcer, and a Rash	Anti–melanoma differentiation–associated pro- tein 5 (anti–MDA-5) dermatomyositis.	Medicine	Systemic Lupus Erythematosus	Sjogren's	HSV	CMV							Systemic Lupus Erythromatosus	HSV Infection	Behcet's	Sarcoidosis	Polymyositis	Dermatomyositis	Systemic Vasculitis	Relapsing Polychondritis	Infectious Arthritis	Reactive Arthritis	Adult-onset Still's Disease	Systemic Lupus Erythematosus	Mixed Connective Tissue Disease	Dermatomyositis	Polymyositis	Antiphospholipid Syndrome	Granulomatosis With Polyangiitis (GPA), Previously Known As Wegener's Granulomatosis	Eosinophilic Granulomatosis With Polyangiitis (EGPA), Previously Known As Churg-Strauss Syndrome	Microscopic Polyangiitis	10	Anti MDA-5 dermatomyositis	Still's disease	Vasculitis	Plasma cell dyscrasias	Sjogren's syndrome	Lupus	Drug reaction	Mixed connective tissue disease	Coccidiomycosis	Primary biliary cirrhosis
SEARCH	nejmcpc1209278.pdf	Case 25-2013: A 71-Year-Old Man with Hematuria and a Mass in the Bladder	Ductal adenocarcinoma of the prostate.	Urology	Bladder Cancer	Prostate Cancer Recurrence	Renal Cell Carcinoma	Infected Nephrolithiasis							Bladder Cancer	Bladder Metastasis From Lung	Renal Cell Carcinoma	Renal Transitional Cell Carcinoma	Nephrolithiasis	Prostate Cancer					Bladder Cancer, Primary	Prostate Cancer, With Extension Into The Bladder	Urachal Cancer	Metastasis To The Bladder From Another Primary Cancer, Such As Colorectal Cancer Or Lung Cancer	Lymphoma	Sarcoma	Infection, Such As Tuberculosis Or A Fungal Infection	Inflammatory Conditions, Such As Eosinophilic Cystitis Or Interstitial Cystitis	Benign Tumors, Such As A Bladder Polyp Or Papillo		Prostate ductal adenoCa	Prostate ca with metastatic disease	acinar adeno ca	Inverted papilloma	Nephrogenic adenoma	GU transitional cell Ca	GU squamous-cell Ca	Colonic adenocarcinoma	GU epithelial hyperplasia or metaplasia	Renal cell carcinoma
SEARCH	nejmcpc1400842.pdf	Case 25-2014: A 37-Year-Old Man with Ulcerative Colitis and Bloody Diarrhea	Chronic active colitis, consistent with ulcerative colitis with superimposed cytomegalovirus colitis.	Medicine	Ulcerative Colitis Flare	Viral Colitis	Bacterial Colitis	Parasitic Colitis							Ulcerative Colitis Flare	Fulminant Colitis	ESBL E. Coli Infection	Shiga Toxin-producing E. Coli Infection	EBV Infection	CMV Infection					Ulcerative Colitis Flare	Infectious Colitis	IBD Overlap Syndrome	Crohn's Disease	C. Difficile Infection	CMV Colitis	Amebiasis	Colon Cancer	Ischemic Colitis	Microscopic Colitis	Ulcerative colitis with superimposed cytomegalovirus infection	Clostridium difficile colitis	E coli infection	Shigella infection	Salmonella infection	Klebsiella infection
SEARCH	nejmcpc2004991.pdf	Case 38-2020: A 52-Year-Old Man with Cancer and Acute Hypoxemia and ARDS	Rasburicase-induced methemoglobinemia in the context of glucose-6-phosphate dehydrogenase deficiency. IgA lambda multiple myeloma.	Medicine	Multiple Myeloma	Osteosarcoma	Cerebritis	Lymphoma	Leukemia						Multiple Myeloma	Lymphoma	Leukemia	Aki	Osteosarcoma	Li Fraumenia Syndrome					Multiple Myeloma	Lymphoma	Metastatic Cancer	Myelodysplastic Syndrome	Leukemia	Osteomyelitis	Paget's Disease Of Bone	Fibrous Dysplasia	Ankylosing Spondylitis	Vertebral Compression Fracture	Rasburicase-induced methemoglobinemia	Multiple myeloma	Pulmonary embolism	Carboxyhemoglobinemia	Pneumonia	Malignancy	Pulmonary hypertension	Massive atelectasis	Hypoventilation	ARDS
SEARCH	nejmcpc1904039.pdf	Case 31-2020: A 48-Year-Old Man with Lymphoma and Abdominal Pain	Disseminated cryptococcosis.	Medicine	Metastatic Lymphoma	Malignant Ascites	Leukemia	Ascites							Secondary Liver Cancer	Malignant Ascites	Lymphoma	Pancreatic Cancer	Lung Cancer						Lymphoma Progression With Transformation To Richter's Syndrome	Fungal Infection Such As Histoplasmosis, Coccidiomycosis Or Aspergillosis	Mycobacterial Infection Such As Tuberculosis	Bacterial Infection	Viral Infection Such As CMV, HSV, EBV Or HHV-8	Metastatic Disease From A Different Primary Malignancy	Autoimmune Disease Such As Sarcoidosis Or Granulomatosis With Polyangiitis (GPA)	Drug-			Disseminated cryptococcosis	Progress of lymphoma	Immunotoxicity	Zoonosis (bartonella or brucella)	Tuberculosis	EBV	CMV	Toxoplasmosis	Histaplastmosis	Candida
SEARCH	nejmcpc1501306.pdf	Case 1-2016: An 18-Year-Old Man with Fever, Abdominal Pain, and Thrombocytopenia	Hemophagocytic lymphohistiocytosis of an un- known cause.	Medicine	Traumatic Retroperitoneal Hemorrhage	Lymphoma	Mycoplasma Infection	Tick-bourne Illness	Viral Infection	Uretreral Obstruction/Pyelonephritis	HIV Associated Opportunistic Infection	Sarcoidosis	Testicular Torsion/hematoma	Tuberculosis	Lymphoma	Retroperitoneal Bleed Causing Obstructive UTI	Viral Illness	Sarcoidosis	Myelofibrosis	ITTP	Hemophagocytic Lymphohistiocytosis	HIV	Hemolytic Uremic Syndrome	Testicular Hematoma	Bacterial Or Fungal Urinary Tract Infection	Genitourinary Tuberculosis	Inflammatory Bowel Disease (Crohn's Disease)	Appendicitis	Psoas Abscess	Epididymo-orchitis	Henoch-Schönlein Purpura	Sickle Cell Disease	Testicular Torsion	Sarcoidosis	Hemophagocytic syndrome/histiocytosis	Malignancy/Lymphoma	SLE/Still's Disease	Macrophage activation syndrome)	Viral infection ( ie CMV, EBV)	Fungal infections (histoplasmosis, coccidiomycosis)	STD	TB	URI	UTI
SEARCH	nejmcpc1214218.pdf	Case 30-2013: A 19-Year-Old Man with Otalgia, Slurred Speech, and Ataxia	Acute infectious mononucleosis due to Epstein–Barr virus infection, complicated by acute otitis media and postinfectious cerebellitis.	Neurology	EBV Infection	Postinfectious Cerebellitis	Herpes Zoster Infection	Eagle Syndrome	Malignancy	Chondritis	Perichondritis				Postinfectious Cerebellitis	Cerebellar Abscess	Inner Ear Window Rupture	Infectious Cerebellitis	Neoplasm						Cerebellitis	Brain Abscess	Stroke	Labyrinthitis	Meniere's Disease	Vestibular Neuritis	Otitis Media	Mastoiditis	Guillain-Barre Syndrome	Miller Fisher Syndrome	Viral cerebellitis (EBV related)	EBV	VZV	Parvovirus	Hereditary ataxia	Tumor
SEARCH	nejmcpc1501148.pdf	Case 10-2016: A 22-Year-Old Man with Sickle Cell Disease, Headache, and Difficulty Speaking	Multifocal infarction in the territory of the left middle cerebral artery due to artery-to-artery thromboembolism resulting from occlusion of the left internal carotid artery; the infarction was related to sickle cell arteriopathy and re- sulted in alexia, partial Gerstmann syndrome, and cardiac dysautonomia. Multiple intracranial aneurysms, related to sickle cell arteriopathy.	Neurology	Stroke	Migraine	Marijuana Associated Neurologic Disorder								Stroke	Tia	Posterior Reversible Encephalopathy	Seizure	Migraine	Headache	Intracranial Hemorrhage	Cns Vasculopathy	CNS Infection		Intracranial Hemorrhage	Ischemic Stroke	Seizure	Migraine With Aura	Transient Ischemic Attack	Subarachnoid Hemorrhage	Brain Tumor	Infection (e.g., Meningitis, Encephalitis)	Metabolic Derangement (e.g., Hypoglycemia, Electrolyte Imbalance)	Toxicity (e.g., Drug Overdose, Carbon Monoxide Poisoning)	Sickel Cell Arteriopathy	Dissection	Coagulopathy	Reversible Vasoconstriction Syndrome	Cardioembolism	Migraine		Venous Sinus Thrombosis
SEARCH	nejmcpc2115857.pdf	Case 34-2022: A 57-Year-Old Woman with Covid-19 and Delusions	Cotard’s syndrome, catatonia, depression, and seizure after coronavirus disease 2019.	Psychiatry	Encephalopathy Related To Covid	Worsening Major Depression	Thyrotoxicosis	Side Effects To Corticosteroids	Schizophrenia						Post Covid Psychosis	Steroid Induced Psychosis	Worsening Of Underlying Major Depression/ Bipolar	Thyrotoxicosis	Schizophrenia	Substance Abuse	Malingering				Cotard's Syndrome	Depressive Disorder, Major, With Psychotic Features	Bipolar Disorder With Psychotic Features	Schizoaffective Disorder, Depressive Type	Psychotic Disorder Due To Another Medical Condition With Depressive Features	Delirium Due To Another Medical Condition	Medication-induced Depressive Disorder With Psychotic Features	Catatonia	Factitious Disorder	Somatic Symptom Disorder	Seizure	Medication Side Effects	Catatonia	Neuropsychiatric side effects of COVID 19	Autoimmune encephalitis	Cotard
SEARCH	nejmcpc1408597.pdf	Case 6-2016: A 10-Year-Old Boy with Abdominal Cramping and Fevers	The constitutional mismatch-repair deficiency syndrome and stage III adenocarcinoma of the colon.	Pediatrics	Crohn's Disease	Ulcerative Colitis	Primary Neoplasm	Secondary Neoplasm	Infectious Enteritis						Ulcerative Colitis	Crohn's Disease	Meckel's Diverticulum	Infectious Gastroenteritis	Gastrointestinal Dysmotility	Yersinia Infection	Cancer	Connective Tissue Disease	Ileitis	Autoimmune Disease	Crohn's Disease	Ulcerative Colitis	Colon Cancer	Appendicitis	Diverticulitis	Irritable Bowel Syndrome (IBS)	Gastroenteritis	Intussusception	Mesenteric Ischemia	Food Poisoning	Lymphoma	Other bowel cancer	Crohn's	Ulcerative colitis	Yersinia	Parasitic bowel infection	HSP	FPIES	Intussusception	Other non bowel cancer with metastases
SEARCH	nejmcpc1706107.pdf	Case 3-2018: A 5-Month-Old Boy with Hypoglycemia	Glycogen storage disease type Ia.	Medicine	Glycogen Storage Disease	G6PD Deficiency	Adrenal Insufficiency								Glycogen Storage Disease	G6P Deficiency	Phosphorylase Kinase Deficiency	Hepatic Glycogen Synthase Deficiency	Glucose-6-phosphate Transporter Deficiency	Debranching Enzyme Deficiency	Branching Enzyme Deficiency	GLUT2 Deficiency	Fructose 1,6 Bisphosphatase Deficiency	Glycerol Kinase Deficiency	Ketotic Hypoglycemia	Hyperinsulinism	Glycogen Storage Disease	Fatty Acid Oxidation Disorders	Organic Acidemias	Mitochondrial Disorders	Adrenal Insufficiency	Cortisol Deficiency	Growth Hormone Deficiency	Beckwith-Wiedemann Syndrome	Glycogen storage disease type I	Hyperinsulinism	Congenital adrenal hyperplasia	Cortisol deficiency	Aldosterone deficiency
SEARCH	nejmcpc1314242.pdf	Case 12-2014: A 59-Year-Old Man with Fatigue, Abdominal Pain, Anemia, and Abnormal Liver Function	Microcytic anemia and coarse basophilic stip- pling that are consistent with lead poisoning.	Medicine	Impacted Stool	Toxic Megacolon	Small Bowel Obstruction	Perforated Colon	Colitis	Severe Constipation					Inflammatory Bowel Disease	PUD	Toxic Megacolon	Mesenteric Ischemia	SBO	Diverticulitis	Gastroenteritis	Sickle Cell Crisis	Constipation	Irritable Bowel	Acute Intermittent Porphyria	Lead Poisoning	Arsenic Poisoning	Hereditary Coproporphyria	Variegate Porphyria	Toxic Alcohol Ingestion	Medication-induced Porphyria (e.g., NSAIDs, Sulfonamides)	Infection (e.g., Sepsis, Viral Hepatitis)	Inflammatory Bowel Disease	Malignancy (e.g., Gastrointestinal Cancer)	Lead poisoning	Porphyria	Peptic ulcer	Mesenteric ischemia	Gastric tumour	Pancreatitis	Budd Chiari syndrome	Alcoholic gastritis
SEARCH	nejmcpc1214220.pdf	Case 3-2014: A 61-Year-Old Woman with Gastrointestinal Symptoms, Anemia, and Acute Kidney Injury	Type II cryoglobulinemia with acute glomerulonephritis and renal vasculitis. Monoclonal B-cell population of unknown significance.	Medicine	RPGN	Lupus	DIC	Hypertensive Crisis	Addision's Disease	Vascular Ischemia					Hemolytic Uremic Syndrome	Mesenteric Ischemia	Rapidly Progressive Glomerulonephritis	Multiple Myeloma	Shigellosis	Ecoli O157:H7 Gastroenteritis	Inflammatory Bowel Disease	Acute Pancreatitis	Lupus	DIC	Hemolytic Uremic Syndrome	Thrombotic Thrombocytopenic Purpura	IgA Vasculitis (Henoch-Schonlein Purpura)	Cryoglobulinemia	Systemic Lupus Erythematosus	Vasculitis (e.g., Polyarteritis Nodosa, Granulomatosis With Polyangiitis)	Atypical Hemolytic Uremic Syndrome	Malignant Hypertension	Sepsis	Acute Interstitial	Rapidly progressive glomerulonephritis with cryo assoc vasculitis	Anti-glomerular basement membrane disease	ANCA assoc vasculitis	Malignancy	IgA nephropathy	HSP	Autoimmune diseases SLE RA with cryoglobulinemia	Infections	Hepatitis B/C	Monoclonal gammopathies
SEARCH	nejmcpc1701762.pdf	Case 19-2017: A 53-Year-Old Woman with Leg Numbness and Weakness	Diffuse large B-cell lymphoma consistent with	Neurology	CIDP	Cauda Equina Syndrome	Meningitis	Lupus	Idiopathic Peripheral Neuropathy	Polymyositis					AML	Lambert Eaton	Guillian Barre Syndrome	Meningitis	Cauda Equina Syndrome						Neurosarcoidosis	Meningeal Carcinomatosis	Lymphomatoid Granulomatosis	Tubercular Meningitis	Neurosyphilis	Fungal Meningitis	Lyme Disease	HIV Myelopathy	Idiopathic Inflammatory Demyelinating Polyradiculoneuropathy (IIDP)	Chronic Inflammatory Demyelinating Polyneuropathy (CIDP)	Carcinomatous meningitis	Lymphomatous meningitis	Tuberculosis	Herpes	CMV	Cryptococcus
SEARCH	nejmcpc2300895.pdf	Case 15-2023: A 33-Year-Old Man with Paresthesia of the Arms and Legs	Functional vitamin B12 deficiency from use of nitrous oxide.	Medicine	Electrolyte Deficiency/imbalance	Nutritional Deficiency, Vitamin Def (B Or More)	Neuritis, Neuromyelitis	Brain Tumor	Spinal Tumor Or Infection	Lyme Disease	Paraneoplastic Syndome (cancer)	Multiple Sclerosis	Transverse Myelitis	Periodic Paralysis	Nutritional Deficiency (vitamins)	Alcohol Induced Neuropathy	Nitrous Oxide Induced Neuropathy	Cocaine Induced Neurotoxicity	Paraproteinemias	Paraneoplastic	Amyloidosis	Brain Or Spinal Lesion	Diabetic Neuropathy	Fibromyalgia	Vitamin B12 Deficiency	Copper Deficiency	HIV Myelopathy	Lyme Disease	Neurosyphilis	Subacute Combined Degeneration	Myelopathy Due To Nitrous Oxide Or Cocaine Use	Hereditary Sensory And Autonomic Neuropathy	Toxic Neuropathy	Central Nervous System Lymphoma	Functional vitamin B12 deficiency from use of nitrous oxide.	Subacute myeloneuropathy	Tickborne Illness	Syphilis	Enterovirus	Toxic exposure	Mechanical disruption of the cervical spinal cord by a mass.	Autoimmune disease	Cancer	CIDP
SEARCH	nejmcpc2300894.pdf	Case 18-2023: A 19-Year-Old Woman with Dyspnea and Tachypnea	Takayasu’s arteritis.	Medicine	Myocarditis (likely Secondary To Viral Or Bacteria)	Endocarditis	Pericarditis	Rheumatic Fever	Bacteremia	Lupus	Takayasu Arteritis	Post Covid Syndrome	Pneumonia	Dilated Cardiomyopathy	Myocarditis (secondary To Viral Or Bacteria)	Endocarditis	Pericarditis	Mononucleosis	Rheumatic Fever	Lupus	Left Ventricular Noncompaction	Takayasu Arteritis	Iron Deficiency Induced Cardiomyopathy	Post Covid Syndrome	Infective Endocarditis	Aortitis, Such As Takayasu Arteritis Or Giant Cell Arteritis	Autoimmune Disease, Such As Systemic Lupus Erythematosus Or Rheumatoid Arthritis	Marfan Syndrome Or Other Connective Tissue Disorder	Congenital Heart Defect, Such As A Bicuspid Aortic Valve	Aortic Dissection	Atherosclerosis	Syphilis	Tuberculosis	Trauma	Takayasu’s arteritis.	Valvular malcoaptation.	Cardiomyopathy	Infectious Aortitis	RA	Spondyloarthritis	IgG4-related disease	Cogan’s syndrome	Behçet’s disease
SEARCH	nejmcpc2002418.pdf	Case 17-2020: A 68-Year-Old Man with Covid-19 and Acute Kidney Injury	Acute kidney injury in the context of severe acute respiratory syndrome coronavirus 2 (SARS-CoV-2) infection.	Medicine	Cardiorenal Syndrome	Glomerulonephritis	ARDS	Myocarditis	Embolic Disease	Renal Ischemia/infarction					Cardiorenal Syndrome	Glomerulonephritis	FSGS	ARDS	Rhabdomyolysis						COVID-19	Community-acquired Pneumonia (bacterial Or Viral, Other Than COVID-19)	Acute Kidney Injury	Acute Respiratory Distress Syndrome	Sepsis	Cardiogenic Shock	Metabolic Acidosis	Respiratory Acidosis	Hypervolemia	Hypovolemia	Acute kidney injury in the context of severe acute respiratory syndrome coronavirus 2 (SARS-CoV-2) infection.	ATN	ARDS	Sepsis	Heart failure
SEARCH	nejmcpc1310000.pdf	Case 33-2014: A 60-Year-Old Man with Bone Pain report.	Epithelioid hemangioendothelioma.	Hematology	Multiple Myeloma	Lymphoma	Metastatic Cancer	Sarcoma							Cancer Mets	Sickle Cell Crisis	Osteomyelitis	Pancreatic Cancer	Sarcoma	Lymphoma					Systemic Mastocytosis With Aggressive Skeletal Involvement	Multiple Myeloma	Metastatic Prostate Cancer	Lymphoma	Lung Cancer	Renal Cell Carcinoma	Myelodysplastic Syndrome	Paget's Disease Of Bone	Osteoporosis With Vertebral Compression Fractures	Hyperparathyroidism	Epitheloid hemangioendothelioma	Epitheloid angiosarcoma	Osteoma	Osteosarcoma	Metastatic cancer	Mastocytosis	Spindle cell tomor	Hyperparathyroidism	Osteomyelitis
SEARCH	nejmcpc1310001.pdf	Case 36-2014: An 18-Year-Old Woman with Fever, Pharyngitis, and Double Vision	Lemierre’s syndrome caused by Fusobacterium necrophorum, with cavernous-sinus thrombophlebitis, carotid-artery thromboarteritis, and abscesses of the parotid gland and subperiosteal orbit.	Medicine	Complex Parotid Gland Abscesses	Systemic Mononucleosis	Bacterial Meningitis	Acute Bacterial Sinusitis	Periorbital Cellulitis						Meningoencephalitis	Complex Parotid Abscesses	Transverse Myelitis	Acute Bacterial Sinusitis	Mandibular Osteomyelitis						Bacterial Parotitis With Abscess	Viral Parotitis With Abscess	Actinomycosis	Tuberculosis	Syphilis	Cat Scratch Disease	Tularemia	Nontuberculous Mycobacterial Infection	Sarcoidosis	IgG4-related Disease	Lemierre's syndrome with orbital abscess	Cavernous sinus thrombophlebitis	Parotid abscess	Infectious mononucleosis	Sarcoidosis	Sjogren's syndrome	Ludwig's angina
SEARCH	nejmcpc2211355.pdf	Case 36-2022: A 30-Year-Old Woman with Decreased Vision and Headache	Meningioma, meningothelial type, World Health Organization grade 1.	Neurology	Optic Neuritis	Multiple Sclerosis	Lupus	Retinal Detachment							Idiopathic Optic Neuritis	Multiple Sclerosis	Autoimmune	Infectious	Ischemic	Post Infection/ Vaccination	Optic Nerve Sheet Meningioma				Idiopathic Demyelinating Optic Neuritis (NMO Spectrum Disorder)	Inflammatory Optic Neuropathy	Sarcoidosis	Optic Perineuritis	Lymphoma	Granulomatosis With Polyangiitis (GPA)	Ischemic Optic Neuropathy	Leber's Hereditary Optic Neuropathy	Compressive Optic Neuropathy		Optic Neuritis	Optic nerve glioma	Optic nerve sheath meningioma	MS	Infectious optic neuropathy	Neuromyelitis optica	Neurosarcoidosis
SEARCH	nejmcpc2300904.pdf	Case 21-2023: A 61-Year-Old Man with Eyelid Swelling	Systemic immunoglobulin light-chain (AL) amyloidosis.	Opthalmology	Optic Neuritis	Periorbital Cellulitis	Glaucoma	Retinitis	Perineuritis						MOGAD	Glaucoma	Optic Neuritis	Transverse Myelitis							IgG4-related Disease (most Likely)	Orbital Inflammatory Syndrome, Including Thyroid Eye Disease, Idiopathic Orbital Inflammatory Syndrome, And Granulomatosis With Polyangiitis (GPA)	Sarcoidosis	Lymphoma	Infection, Including Bacterial, Fungal, Or Parasitic (e.g., Trichinosis)	Sjögren's Syndrome	Vasculitis, Such As GPA Or Eosinophilic Granulomatosis With Polyangiitis (				Deposition of light-chain amyloid in the ocular adnexa due to a systemic plasma-cell neoplasm	Thyroid disease	Medication induced	Medication induced	Malignancy associated
SEARCH	nejmcpc2027094.pdf	Case 9-2021: A 16-Year-Old Boy with Headache, Abdominal Pain, and Hypertension	Pheochromocytoma.	Pediatrics	Ludwig Angina	Concussion	Nephrotic Syndrome	Endocarditis	Vasculitis	Meningitis	Pericarditis				Meningitis	Ludwig Angina	Neuritis	Aki	Sepsis	Pericarditis	Endocarditis				Pheochromocytoma Crisis	Abdominal Aortic Aneurysm	Intracranial Hemorrhage	Sepsis	Meniere's Disease	Acute Coronary Syndrome	Mesenteric Ischemia	Pancreatitis	Dissecting Aortic Aneurysm	Diabetic Ketoacidosis	Pheochromocytoma	Other adrenal tumor	Cushing's	Hyperthyroidism	Coarctation	Renal artery stenosis	Brain tumor	Migraine	Toxin/drug
SEARCH	nejmcpc2107357.pdf	Case 36-2021: A 22-Year-Old Man with Pain and Erythema of the Left Hand	Erysipelothrix rhusiopathiae infection.	Medicine	Bullous Impetigo	Whitlow	Lyme Disease	Cellulitis	Necrotizing Fasciitis	Osteomyelitis	CJD				Bullous Pyoderma Gangrenosum	Bullous Impetigo	Pyoderma Granulosum	Lyme Disease	Babesiosis						Anthrax	Septic Arthritis	Necrotizing Fascitis	Cellulitis	Erysipeloid	Sporotrichosis	Tularemia	Rickettsialpox	Orf		Erysipeloid Erysipelothrix rhusiopathiae infection.	Anthrax	Brucellosis	Bacterial cellulitis with hemorrhagic bullae	Tularemia	Orf	TEN	Necrotizing Fasciitis	Yersinia	Lyme Disease
SEARCH	nejmcpc1214217.pdf	Case 1-2014: A 32-Year-Old Man with Loss of Vision and a Rash	Severe vitamin A, C, and D deficiencies.	Medicine	Orbital Cellulitis	Autoimmune ( Hlab27 Related)	Keratoconjuctivitis	Graves Ophthalmopathy							Orbital Cellulitis Due To Contaminated Drops	Hla B27 Associated Uveitis	Fungal Cellulitis								Vitamin A Deficiency	Syphilis	Fungal Keratitis	Acanthamoeba Keratitis	Herpes Simplex Virus Keratitis	Bacterial Keratitis	Autoimmune Disease (e.g., Rheumatoid Arthritis, Systemic Lupus Erythematosus)	Malignancy (e.g., Lymphoma, Leukemia)	Trauma	Chemical Injury	Vitamin deficiencies A, C and D	Infection bacterial viral STD	Chemical/illicit drug use related/exposure keratopathy	Vasculitis	Autoimmune disease, sle RA Sjogren Bechet	Keratitis/episcleritis	Corneal ulceration with secondary infection	Syphilis	Malignancy	Cranial nerve damage
SEARCH	nejmcpc1706099.pdf	Case 25-2017: A 45-Year-Old Man with Headache, Fever, and Lymphadenopathy	Atypical immunoblastic reaction that was consis- tent with primary Epstein–Barr virus infection.	Medical	Lymphoma	Leukemia	VP Shunt Infection		Meningitis						Lymphoma	HSV	Syphillis	Cancer							Lymphoma	Adult T-cell Leukemia/lymphoma	Peripheral T-cell Lymphoma, Not Otherwise Specified	Angioimmunoblastic T-cell Lymphoma	Anaplastic Large Cell Lymphoma	Human T-lymphotropic Virus Type 1-associated Myelopathy	Epstein-Barr Virus-associated Lymphoproliferative Disease	Drug Reaction With Eosinophilia And Systemic Symptoms	Systemic Lupus Erythematosus	Infective Endocarditis	Hodgkins lymphoma	Non Hodgkins lymphoma	EBV infection	Castleman disease
SEARCH	nejmcpc2211516.pdf	Case 11-2023: A 67-Year-Old Man with Mantle-Cell Lymphoma and Hypoxemia	Dapsone-induced methemoglobinemia.	Medicine	Hypoxia Due Pulmonary Emboli	Infection Due To Chemo	Pneumonitis/ Fibrosis Due To Chemo								Pulmonary Emboli	Chemotherapy Induced Pulmonary Toxicity	Pneumonia.								Recurrent Pulmonary Embolism	Chronic Thromboembolic Pulmonary Hypertension	Diffuse Alveolar Hemorrhage	Pneumocystis Jirovecii Pneumonia	Non-small Cell Lung Cancer	Small Cell Lung Cancer	Lymphomatoid Granulomatosis	Pulmonary Amyloidosis	Pulmonary Veno-occlusive Disease	Idiopathic Pulmonary Fibrosis	Dapsone-induced methemoglobinemia.	Low Ambient Atmospheric Pressure	Hypoventilation	Loss of Diffusion Capacity	Shunting	Ventilation–Perfusion Mismatch- Pulmonary Emboli
SEARCH	nejmcpc1304162.pdf	Case 10-2014: A 45-Year-Old Man with a Rash	Bacteremia and purpura fulminans due to Capno-cytophaga canimorsus.	Medicine	Endocarditis	Lyme Disease	Sepsis	Toxoplasmosis	VTE						PAN	Vasculitis	Lymphoma	Pancreatitis	Pheochromocytoma	Lymphoma					Sepsis	Capnocytophaga Canimorsus Sepsis	Acute Coronary Syndrome	Myocardial Infarction	ARDS	DIC	Meningococcemia	Rocky Mountain Spotted Fever	Toxic Shock Syndrome	Acute Hemolytic Anemia	Severe sepsis due to C Canimorsus infection	Severe staphylococcus infection	Severe antiphospholipid syndrome	Thrombotic thrombocytopenic purpura	Infective endocarditis	Myocarditis	Vasculitis	STEMI
SEARCH	nejmcpc1305989.pdf	Case 37-2014: A 35-Year-Old Woman with Suspected Mite Infestation	Amphetamine-induced psychosis, with delusional parasitosis and neurotic excoriations.	Psychiatry	DRUG (AMPHETAMINE/BENZODIAZAPINE) INDUCED PSYCHOSIS	Schizophrenia	DRUG *sedative* WITHDRAWAL	Munchausen Syndrome	Munchausen By Proxy	Insect/Mite Infestation	Drug Intoxication				Substance Induced Psychosis	Drug Withdrawal	Hepatic Encephalopathy	Drug Intoxication	Schizophrenia	Depression With Psychosis					Substance-induced Psychotic Disorder With Delusions, With Onset During Intoxication	Delusional Disorder, Somatic Type	Brief Psychotic Disorder	Psychotic Disorder Due To Another Medical Condition, Such As Porphyria Cutanea Tarda Or HCV	Obsessive-compulsive Disorder, With Excoriation (skin-picking) Disorder	Major Depressive Disorder With Psychotic Features	Schizoaffective Disorder, Depressive Type	Schizophrenia	Factitious Disorder Imposed		Amphetamine induced psychosis	Benzodiazapine withdrawal induced psychosis	Delusional disorder - formication	Brief Psychotic Disorder	Scabies
SEARCH	nejmcpc1415165.pdf	Case 11-2015: A 28-Year-Old Woman with Headache, Fever, and a Rash	Invasive Neisseria meningitidis infection and primary C8 deficiency.	Medicine	Meningococcal Meningitis	RMSF	Autoimmune Disease	Other Bacterial Meningitis	Sepsis						Bacterial Meningitis	Viral Meningitis	Fungal Meningitis	Encephalitis	HIV / AIDS						Neisseria Meningitidis	Streptococcus Pneumoniae	Haemophilus Influenzae	Enterovirus	Herpes Simplex Virus	Varicella Zoster Virus	Lyme Disease	Rocky Mountain Spotted Fever	Ehrlichiosis	Meningococcal Septicemia	Meningococcal meningitis with hereditary terminal complement deficiency	Sepsis with vasculopathy	S. pneumo meningitis	H. influ meningitis	S. aureus meningitis	C. canimorsus meningitis	GAS meningitis	Rickettsial meningitis	Viral meningitis	Drug related meningitis
SEARCH	nejmcpc1710565.pdf	Case 36-2017: A 30-Year-Old Man with Fatigue, Rash, Anemia, and Thrombocytopenia	Combined inherited and acquired thrombotic	Radiology	Tick-borne Illness	Leukemia	Lyme Disease								Tick-borne Illness Due To SFTSV	Rickettsial Infection	Dengue	Ehrlichiosis	Anaplasmosis	Hemorrhagic Cystitis					Babesiosis	Ehrlichiosis	Anaplasmosis	Autoimmune Hemolytic Anemia	Idiopathic Thrombocytopenic Purpura	Thrombotic Thrombocytopenic Purpura	Hemolytic Uremic Syndrome	Disseminated Intravascular Coagulation	Sepsis	Leukemia	Combined inherited and acquired thrombotic thrombocytopenic purpura	Infection- tick born - lyme disease	Trauma induced	Drug induced	Autoimmune disease
SEARCH	nejmcpc1610098.pdf	Case 32-2016: A 20-Year-Old Man with Gynecomastia	Intracranial germ-cell tumor (germinoma).	Radiation	Pituitary Adenoma	Other Brain Tumor	Seizure Disorder	Infection From Dental Extraction	GH Deficiency	Klinefelter Syndrome	Diabetes	17 Hydroxyprogesterone Deficiency	Xyy Syndrome	Medication Side Effect	Pituitary Adenoma	Pituitary Hyperplasia	Craniopharyngioma	Meningioma	Pituicytoma	Metastatic Cancer	Hypogonadism	Testicular Neoplasm	Hyperthyroidism	Ckd	Klinefelter Syndrome (XXY)	Kallmann Syndrome	Isolated Hypogonadotropic Hypogonadism	Pituitary Tumor	CNS Tumor	Androgen Insensitivity Syndrome	Partial Androgen Insensitivity Syndrome	5-alpha Reductase Deficiency	Testicular Failure	Medication Side Effect	Intracranial germ-cell tumor (germinoma).	Pilocytic astrocytomas	Lymphoma	Suprasellar lesion	Adipsic diabetes insipidus	Anabolic androgenic steroid use	Gonadal failure (Klinefelter’s syndrome)
SEARCH	nejmcpc1916258.pdf	Case 16-2020: A 47-Year-Old Woman with Recurrent Melanoma and Pulmonary Nodules	Pulmonary histoplasmosis.	Medicine	Metastatic Cancer To Lungs	Melonoma	Blastomycosis	Invasive Aspergillosis	Tuberculosis	Alpha 1 Antitrypsin Deficiency	Sporothrix				Adenocarcinoma	Metastatic Lung Cancer	Carcinoid Tumor	Infectious Granulomas	Harmartomas	PAVMs	Granulomatosis With Polyangitis				Metastatic Melanoma	Hyperprogressive Disease	Pseudoprogression	Infection	Inflammatory Reaction	Drug Reaction	Second Primary Malignancy	Lymphoproliferative Disorder	Sarcoidosis	Granulomatosis With Polyangiitis (GPA)	Pulmonary histoplasmosis	Cocciodiomycosis	Blastomycosis	Sarcoidosis	Lymphoma	Metastatic melanoma	Tuberculosis
SEARCH	nejmcpc1503829.pdf	Case 24-2016: A 66-Year-Old Man with Malaise, Weakness, and Hypercalcemia	The milk alkali syndrome.	Medicine	Malignancy	Hyperparathyroidism	Thiazide Diuretic Use	Hypervitaminosis D	Chronic Kidney Disease	Increase Calcium Intake					Malignancy	Hyperparathyroidism	Hypervitaminosis D	Diuretic Use	CKD	Increase Calcium Intake	Dehydration				Primary Hyperparathyroidism	Tertiary Hyperparathyroidism	Granulomatous Disease (e.g., Sarcoidosis)	Medications (e.g., Thiazide Diuretics, Lithium)	Vitamin D Intoxication	Immobilization	Milk-Alkali Syndrome	Paget's Disease			Milk alkali syndrome	Multiple myeloma	Cancer (prostate, lung, lymphoma)	Tuberculosis	Sarcoidosis
SEARCH	nejmcpc1305987.pdf	Case 14-2014: An 11-Month-Old Girl with Developmental Delay	Tay–Sachs disease (GM2 gangliosidosis).	Neurology	Ear Infection	Complication Of Preterm	Cerebral Palsy	Lead Poisoning	Hypothyroidism	Traumatic, Possible Child Abuse					Ear Infection	Preterm Complication	Cerebral Palsy	Malignancy	Lead Poisoning	Hypothyroidism	Possible Trauma From Child Abuse				Krabbe Disease (globoid Cell Leukodystrophy)	Metachromatic Leukodystrophy	Pelizaeus-Merzbacher Disease	Canavan Disease	Alexander Disease	Tay-Sachs Disease	Sandhoff Disease	Niemann-Pick Disease	Gaucher Disease	Farber Disease	Tay Sachs	Canavan	Krabbe	Leukodystrophy	Alexander	Neiman Pick
SEARCH	nejmcpc2100273.pdf	Case 11-2021: A 39-Year-Old Woman with Fever, Flank Pain, and Inguinal Lymphadenopathy	Bartonella henselae infection (cat scratch disease).	Medicine	Pyelonephritis	Infected Kidney Stone	Complicated UTI	Pelvic Inflammatory Disease	Syphilis	Chlamdyia/gonorrhea	HIV	Lymphoma	DVT	Malignancy	Cat Scratch Disease	Toxoplasmosis	Lymphoma	Leukemia	Solid Tumor Metastasis	STD	Pyelonephritis	PID	Lupus	Pelvic Abscess	Lymphoma	Tuberculosis	Fungal Infection	Metastatic Cancer	Inflammatory Bowel Disease	Sarcoidosis	Cat Scratch Disease	Syphilis	Brucellosis	Tularemia	Bartonella henselae	Tuberculosis	endemic mycosis	Nontuberculous mycobacteria	Lymphoma	Toxoplasmosis	Strep pyogenes	Lymphogranuloma venereum (LGV)	Syphilis	Chancroid
SEARCH	nejmcpc1703512.pdf	Case 23-2017: A 9-Day-Old Girl with Vomiting, Acidosis, and Azotemia	Food protein–induced enterocolitis syndrome.	Pediatrics	Bowel Obstruction	Protein Milk Allergy	Inborn Errors Of Metabolism	Neonatal Sepsis (GBS, Bacterial)	Protein Induced Enteropathy						Food Protein Induced Enterocolitis Syndrome (FPIES)	Protein Milk Allergy	Protein Induced Enterpathy	Neonatal Sepsis	Bowel Obstruction	Inborn Errors Of Metabolism					Gastroenteritis	Pyloric Stenosis	Intussusception	Malrotation With Volvulus	Hirschsprung's Disease	Milk Protein Intolerance/allergy	Soy Protein Intolerance/allergy	Congenital Disorder Of Glycosylation (Type 1b)	Enterokinase Deficiency	Immune Dysregulation	Food protein-induced enterocolitis	Metabolic acidemia	GBS sepsis	Necrotizing enterocolitis	Bowel obtruction	Galactosemia	Pyloric stenosis	Kernicterus	Cow milk protein allergy	Hypoglycemia
SEARCH	nejmcpc2107349.pdf	Case 4-2022: A 55-Year-Old Man with Bilateral Hearing Loss and Eye Redness	Neurosyphilis.	Otolaryngol­ogy–Head	Vasculitis - SLE	Autoimmune Neuropathy	Multiple Sclerosis	Tuberculosis	Syphilis	Temporal Arteritis	CNS Tumor/malignancy				Vasculitis - SLE	CNS Tumor	CNS Malignancy	Syphilis	TB	Autoimmune Neuropathy	MS	Temporal Arteritis			Cogan's Syndrome	Susac's Syndrome	Neurosarcoidosis	Meniere's Disease With Viral Uveitis	Susac's Syndrome	Relapsing Polychondritis	Behcet's Disease	Vogt-Koyanagi-Harada Disease	Lyme Disease With Associated Viral Uveitis		Neurosyphilis	Behcet's syndrome	Neurosarcoidosis	Cogan syndrome	Sjogren's syndrome	Ankylosing spondylitis	Neurosarcoidosis	Shingles	Shingles	Lymphocytic leukemia
SEARCH	nejmcpc1706110.pdf	Case 4-2018: A Newborn with Thrombocytopenia, Cataracts, and Hepatosplenomegaly	Congenital rubella syndrome.	Pediatrics	Neonatal Cmv	Drug Induced	Hypoxic Ischemic Encephalopathy	Toxoplasmosis	Parvivirus	Congenital Rubella	HSV	Syphilis			Congenital Rubella	Noenatal CMV	Parvovirus	Toxoplasmosis	Congenital Cmv	Drug Induced	Hypoxic Ischemic Encephalopathy				Congenital Cytomegalovirus (CMV) Infection	Toxoplasmosis	Congenital Syphilis	Herpes Simplex Virus	Rubella	Zika Virus	HIV	Enterovirus	Parvovirus B19	Listeriosis	Congenital rubella	Congenital varicella	Toxoplasmosis	CMV infection	Anencephaly	Sepsis
SEARCH	nejmcpc1208153.pdf	Case 32-2013: A 55-Year-Old Woman with Autoimmune Hepatitis, Cirrhosis, Anorexia, and Abdominal Pain	Gastric mucormycosis caused by rhizopus species.	Medicine	Septic Shock	Mucor Mycosis	Adrenal Insufficiency	Viral Infection	Acute CHF Exacerbation	Acute Colitis	Candida Esophagitis	Gastric Ulcer	Hyponatremia	Medication Toxicity	Adrenal Crisis	Mucormycosis	Septic Shock	Malignancy	Symptomatic Hyponatremia	Acute CHF Exacerbation	Viral Infection	Candida Esophagitis	Gastric Ulcer	Celiac Disease	Neutropenic Colitis	Typhlitis	Pseudomembranous Colitis	Ischemic Colitis	Ulcerative Colitis	Crohn's Disease	Cytomegalovirus Colitis	Clostridium Difficile Colitis	Graft-versus-host Disease	Amebic Colitis	Gastric mucormycosis	Gastric ulcer	H. pylori	Crohn's disease	Sarcoidosis	CMV infection	Tuberculosis	Variceal bleed	Typhlitis
SEARCH	nejmcpc1302332.pdf	Case 21-2013: A 68-Year-Old Man with Metastatic Melanoma	Metastatic melanoma with a BRAF V600E mutation and an abscopal response to stereotactic radiosurgery.	Medicine	Metastatic Melanoma	Basal Cell Skin Cancer	Squamous Cell Skin Cancer	Lymphoma							Metastatic Malignant Melanoma	Pigmented Basal Cell Carcinoma	Squamous Cell Carcinoma	Dermatogibroma	Dermatologic Manifestation Of Metastatic Carcinoma	Melanotic Nevi	Pigmented Actinic Keratosis	Seborrheic Keratosis	Blue Nevus	Vitiligo	Metastatic Melanoma	Squamous Cell Carcinoma	Lymphoma	Sarcoma	Merkel Cell Carcinoma	Atypical Fibroxanthoma	Desmoplastic Melanoma	Sebaceous Carcinoma	Leiomyosarcoma	Malignant Fibrous Histiocytoma	Metastatic melanoma	Lymphoma	Sarcoma	Bacterial infection and inguinal abscess	Chancroid	Syphillis	Inguinal hernia
SEARCH	nejmcpc2115854.pdf	Case 20-2022: A 25-Year-Old Man with Vision Changes	Plasma-cell myeloma post-transplantation lym- phoproliferative disorder.	Medicine	Graft Versus Host Disease	ALL	Paranoplastic Syndrome	CNS Infection Secondary To Immunosuppression							CNS Leukemia	ALL	Bacteria Meningitis	Brain Abscess	Medication Side Effect / Complication						Relapse Of Acute Lymphoblastic Leukemia (ALL)	Graft Versus Host Disease (GVHD)	CNS Infection	Posterior Reversible Encephalopathy Syndrome (PRES)	CNS Lymphoma	Infiltrating Fungal Infection	Demyelinating Disease	Cerebral Vasculitis	Medication-related Effect	Malignancy Other Than ALL	Post transplant lymphoproliferative disorder	Leukemia	Infection	Graft vs host disease	Toxoplasma gondii
SEARCH	nejmcpc2211358.pdf	Case 25-2023: An 18-Year-Old Man with Fever and Foot Pain	Multiple vitamin deficiencies, including vitamin C deficiency.	Pediatrics	Osteomyelitis	Sepsis	Septic Arthritis	Charcot Foot	PAN	Autoimmune Disease					Osteopenia	Osteomyelitis	Septic Joint	Charcot Foot	Osteoporosis						Scurvy	Vitamin C Deficiency	Leukemia	Neuroblastoma	Vitamin K Deficiency	Menkes Kinky Hair Disease	Infantile Copper Deficiency	Muckle-Wells Syndrome	Systemic Onset Juvenile Idiopathic Arthritis	Hyper IgD Syndrome	Vitamin Deficiency	Osteomyelitis	Traumatic fracture	Endocarditis	Electrolyte disturbance	Osteoarthritis	Edema
SEARCH	nejmcpc1616399.pdf	Case 22-2017: A 21-Year-Old Woman with Fever, Headache, and Myalgias	Probable acute leptospirosis.	Medicine	Leptospirosis	Dengue Fever	Syphilis/STD	Other Mosquito Born Disease							Leptospisosis	Dengue	West Nile	Zika	Yellow Fever	Chikungunya					Leptospirosis	Severe Acute Respiratory Syndrome Coronavirus 2 (SARS-CoV-2)	Dengue Fever	Malaria	Rickettsial Infection (e.g., Scrub Typhus, Spotted Fever Group Rickettsiosis, Or Murine Typhus)	Typhoid Fever	Viral Hemorrhagic Fever (e.g., Ebola Virus Disease, Marburg Virus Disease, Or Lassa Fever)				Probable acute leptospirosis	Malaria	MERS	Dengue	Chikungunya	Zika	Typhoid
SEARCH	nejmcpc1208155.pdf	Case 6-2014: A 35-Day-Old Boy with Fever, Vomiting, Mottled Skin, and Severe Anemia	Babesiosis, most likely congenitally acquired.	Pediatrics	Rubella	Sepsis	Itp	Dic	Sepsis	Meningitis	VTE				Rubella	Sepsis	Meningitis								Babesiosis	Sepsis	Severe Anemia	Meningitis	Hemolytic Uremic Syndrome	Acute Kidney Injury	Disseminated Intravascular Coagulation	Intussusception	Malaria	Hemorrhagic Fever	Babesiosis infection	Sepsis	UTI	Meningitis	Pneumonia	Metabolic disorder	Upper respiratory infection	Congentical heart disease	Congenital rubella	Gastroenteritis
SEARCH	nejmcpc1415169.pdf	Case 30-2015: A 50-Year-Old Man with Cardiogenic Shock	Myotonic dystrophy type 1, with associated car- diomyopathy, cardiac arrest, and generalized ischemia.	Neurology	Dilated Cardiomyopathy	Hepatorenal Syndrome	Sepsis	Shock	Ards	Cardiorenal Syndrome	Muscular Dystrophy				Myotonic Dystrophy	Dilated Cardiomyopathy	Cardiorenal Syndrome	Cardiogenic Shock	Hepatorenal Syndrome						Myotonic Dystrophy	Facioscapulohumeral Muscular Dystrophy (FSHD)	Limb-girdle Muscular Dystrophy (LGMD)	Becker Muscular Dystrophy	Duchenne Muscular Dystrophy	Emery-Dreifuss Muscular Dystrophy	Myofibrillar Myopathy	Desmin Myopathy	Mitochondrial Myopathy	Metabolic Myopathy	Myotonic dystrophy	Amyloidosis	Dilated cardiomyopathy	Cardiogenic shock	Arrest leading to anoxic injury
SEARCH	nejmcpc1208152.pdf	Case 26-2013: A 46-Year-Old Woman with Muscle Pain and Swelling	Inflammatory myopathy and myasthenia gravis associated with thymoma.	Medicine	THYMOMA	Atrial Myxoma	Pulmonary Tumor	Sarcoidosis	Cushing Tumor						Thymic Cancer	Myasthenia Gravis	Thymoma	Atrial Myxoma	Lupus	Sarcoidosis					Thymoma	Lymphoma	Germ Cell Tumor	Thyroid Cancer	Metastatic Cancer	Sarcoidosis	Aortic Aneurysm	Mediastinal Cyst	Fibrosing Mediastinitis	Castleman Disease	Thymoma	Inflammatory myopathy	Miasthenia gravis	Lymphoma	Polymyositis	Dermatomyositis	Inclusion body myositis	Germ cell tumor	Myopathy
SEARCH	nejmcpc1209275.pdf	Case 22-2013: A 51-Year-Old Woman with Epistaxis and Oral Mucosal Ulcers	Mucous-membrane pemphigoid.	Surgery	Behcet	Pemphigus Vulgaris	Bullous Impetigo	Autoimmune	Sepsis	Hiv	Cancer				Autoimmune	Crohn	Allergic	Vitamin Deficiency	Mouth Cancer	Medication Reaction	Apthous Ulcers	Trauma			Granulomatosis With Polyangiitis (GPA), Previously Known As Wegener's Granulomatosis.	Eosinophilic Granulomatosis With Polyangiitis (EGPA), Previously Known As Churg-Strauss Syndrome.	Microscopic Polyangiitis (MPA).	IgA Vasculitis (Henoch-Schönlein Purpura).	Cryoglobulinemic Vasculitis.	Antineutrophil Cytoplasmic Antibody (ANCA)-associated Vascul					Mucus membrane pemphigoid	Bechet	Chron's disease	Apthous ulcers	Viral infections	Wegner's granulomatosis
SEARCH	nejmcpc1304161.pdf	Case 18-2014: A 32-Year-Old Man with a Rash, Myalgia, and Weakness	Dermatomyositis. Malignant atrophic papulosis (Degos’s disease), involving the skin and gastrointestinal tract.	Dermatology	Dermatomyositis	Polymyositis	Drug Induced Myopathy	Hypothyroid	HIV	Other Autoimmune Disease Like RA, SLE					Dermatomyocitis	Polymyositis	Other Autoimmune Disease Like RA, SLE	Drug Induced Myopathy	HIV	Hypothyroidism					Dermatomyositis	Amyopathic Dermatomyositis	Polymyositis	Inclusion Body Myositis	Overlap Myositis	Antisynthetase Syndrome	Immune-mediated Necrotizing Myopathy	Statin Myopathy	Infectious Myositis	Toxic Myopathy	Dermatomyositis	Malignant Atrophic Papulosis (Dego's Disease)	Antiphospholipid syndrome associated with Lupus	Annular Lichen Myxedematosus	Guttate Morphea	Livedoid vasculopathy
SEARCH	nejmcpc2100277.pdf	Case 13­2021: A Newborn Girl with a Neck Mass	Nodular follicular thyroid neoplasm with a so- matic NRAS mutation.	Pediatrics	Thyroid Mass	Lymphoma	Sympathetic Chain Tumor Like Schwannoma	Dermoid Cyst	Brachial Cleft Cyst						Thyroid Mass	Lymphoma	Dermoid Tumor	Schwannoma	Brachial Cleft Cyst	Other Malignancy	Other Infectious Etiology				Neuroblastoma	Ganglioneuroma	Neurofibroma	Nodular Goiter	Branchial Cleft Cyst	Teratoma	Hemangioma	Lymphangioma	Thyroglossal Duct Cyst	Parathyroid Cyst	Thyroid tumor	Thyroglossal duct cyst	Hemangioma	Lymphangioma	Vascular malformation	Neuroblastoma	Ganglioneuroma	Teratoma	Ectopic thymus tissue	Hygroma
SEARCH	nejmcpc1712225.pdf	Case 8-2018: A 55-Year-Old Woman with Shock and Labile Blood Pressure costeroids.	bacterium tuberculosis.	Medicine	Cardiogenic Shock Likely From Viral Myocarditis	Cardiorenal Syndrome	Other Myocarditis	Stress Cardiomyopathy	Ischemic Cardiomyopathy	Cardiac Vasospasm					Acute Decompensated Systolic Heart Failure With Cardiogenic Shock	Acute Renal Failure Due To Cardiogenic Shock	Acute Myocardial Injury From Viral Myocarditis	Stress Cardiomyopathy	Ischemic Cardiomyopathy	Drug Induced Cardiomyopathy	Thyrotoxicosis				Takotsubo Cardiomyopathy	Myocarditis	Acute Coronary Syndrome	Stress Cardiomyopathy	Pheochromocytoma	Hypertensive Crisis	Aortic Dissection	Thyroid Storm	Sepsis	Cocaine Intoxication	Catecholamine-induced cardiotoxicity due to pheo- chromocytoma	Acute myocarditis	Acute pericarditis	Takastakotsubo (stress) cardiomyopathy.	Cardiomyopathy- non ischemic
SEARCH	nejmcpc1404334.pdf	Case 20-2015: A Newborn Girl with Hypotension, Coagulopathy, Anemia, and Hyperbilirubinemia	Neonatal hemochromatosis (gestational alloim- mune liver disease), with erythroblastosis of the placenta and siderosis of the minor salivary gland.	Pediatrics	Hemophilia A	Hemophilia B	Von Willebrand's Disease	Liver Disease	DIC	Polycythemia					Autoimmune Hemolytic Anemia	Thalassemia	Hereditary Spherocytosis	G6PD Deficiency	DIC						Disseminated Intravascular Coagulation (DIC)	HELLP Syndrome	Sepsis	Congenital Viral Infection	Fetomaternal Hemorrhage	Hemolytic Uremic Syndrome	Thrombotic Thrombocytopenic Purpura	Atypical Hemolytic Uremic Syndrome	Metabolic Disorder	Congenital Heart Defect	Liver failure	Sepsis	Inborn error of metabolism	Maternal autoimmune disorder with neonatal antibodies/alloimmune	Bleeding disorder	Bone marrow failure	Hemolytic anemia	Vitamin K deficiency	Urea cycle defect
SEARCH	nejmcpc1514473.pdf	Case 14-2016: A 37-Year-Old Woman with Adult-Onset Psychosis	Celiac disease in histologic remission.	Medicine	Thyrotoxicosis	Thyroid Cancer Mets	Schizophrenia	Severe Vitamin D Deficiency	Serotonin Syndrome	Anorexia					Psychosis	Schizophrenia	Encephalitis	Meningitis	Manic Bipolar	Vitamin Deficiency					Celiac Disease	Autoimmune Enteropathy/ IPEX Syndrome	Common Variable Immunodeficiency	Selective IgA Deficiency	Severe Iron Deficiency Anemia	Vitamin B12 Deficiency	Vitamin D Deficiency	Hashimoto's Thyroiditis	Papillary Thyroid Carcinoma	Schizoaffective Disorder	Delusional disorder	Celiac disease with psychosis	Hashimoto's thyroiditis	Anorexia nervosa	Bulemia	Iron deficiency anemia	Papillary thyroid cancer
SEARCH	nejmcpc2300911.pdf	Case 24-2023: A 43-Year-Old Man with a Pulmonary Nodule	Histoplasmosis.	Medicine	Benign Pulmonary Nodule	Lung Cancer	Sarcoid	Vasculitis	Infectious Granuloma	TB					Infectious Granuloma	Coccidioidomycosis	Cryptococcosis	Histoplasmosis	Hamartoma	Sarcoid	TB	Vasculitis	Aspergillosis	Lung Cancer	Lung Cancer	Metastatic Cancer From Another Primary Site	Granulomatosis With Polyangiitis (GPA), Previously Known As Wegener's Granulomatosis	Sarcoidosis	Fungal Infection	Tuberculosis	Histoplasmosis	Coccidioidomycosis	Bronchopulmonary Sequestration	Hamartoma	Histoplasmosis	Hepatocellular cancer	Neuroendocrine tumor on scalp	Blastomycosis	Coccidiomycosis
SEARCH	nejmcpc1302431.pdf	Case 34-2013: A 69-Year-Old Man with Dizziness and Vomiting	Dissection of the left vertebral artery and cerebellar infarction.	Neurology	Stroke	Posterior Stroke	TIA	MI	Arrhythmia	Vertebral Artery Dissection	Subclavian Steal Syndrome	Carotid Artery Dissection	Peripheral Vertigo - BPPV, Meniere's, Labyrinthitis	Brain Tumor	Vertebral Artery Dissection	Subclavian Steal	Carotid Stenosis/occlusion	Stroke - Posterior Stroke	TIA	MI	Arrhythmia	Peripheral Vertigo - BPPV, Meniere's, Etc	Brain Tumor	Gabapentin Overdose	Posterior Circulation Stroke (vertebrobasilar Insufficiency)	Lateral Medullary (Wallenberg) Syndrome	Cerebellar Infarction	Labyrinthitis (vestibular Neuritis)	Meniere's Disease	Benign Paroxysmal Positional Vertigo (BPPV)	Vestibulocochlear Nerve Dysfunction	Brainstem Infarction	Drug Toxicity (e.g., From Aspirin, Gabapentin, Vardena		Ischemic stroke ( arterial )	Vertebral artery dissection	Periphrel vertigo	Venous infarction	Hemorrhagic stroke
SEARCH	nejmcpc2211360.pdf	Case 40-2022: A 38-Year-Old Man with Exertional Chest Discomfort	Cardiac paraganglioma with a germline muta- tion in the gene encoding succinate dehydroge- nase subunit C (SDHC).	Medicine	Acute Coronary Spasm	Anomalous Coronary Vein	Non Sustained Ventricular Arrythmia								Acute Coronary Vasospasm (Kounis Syndrome)	Anomalous Origin Of Coronary Artery	Allergic Angina								Intrapericardial Paraganglioma	Intrapericardial Hemangioma	Anomalous Coronary Artery	Atherosclerotic Plaque	Myocardial Ischemia	Arrhythmia	Hypertrophic Cardiomyopathy	Myocarditis	Valvular Heart Disease	Pericardial Disease	Cardiac paraganglioma	Exercise induced arrythmia	Myocarditis	Hypertrophic cardiomyopathy	Congenital anomaly of the coronary artery	Carcinoid	Mastocytosis	pheochromocytoma	Drug abuse	Valvular heart disease
SEARCH	nejmcpc1400841.pdf	Case 20-2014: A 65-Year-Old Man with Dyspnea and Progressively Worsening Lung Disease	HIV infection with AIDS and pneumocystis pneumonia.	Medicine	COPD	Cor Pulmonale	Pulmonary Fibrosis	Pneumonia	PE	Autoimmune Pneumonitis					Cor Pulmonale	Pulmonary Hypertension	COPD	Pulmonary Fibrosis	PE	Pneumonia	Autoimmune Pneumonitis	Medication Side Effect And Pulmonary Fibrosis			Chronic Obstructive Pulmonary Disease (COPD)	Hypersensitivity Pneumonitis	Eosinophilic Pneumonia	Cryptogenic Organizing Pneumonia (COP)	Acute Interstitial Pneumonia (AIP)	Desquamative Interstitial Pneumonia (DIP)	Respiratory Bronchiolitis-associated Interstitial Lung Disease (RBILD)	Non-specific Interstitial Pneumonia (NSIP)	Idiopathic Pulmonary Fibrosis (IPF)	Lymph	Pneumocystic pneumonia and AIDS	Hypersensitivity pneumonitis	Interstitial lung disease	Mesalamine toxicity	COPD
SEARCH	nejmcpc2107347.pdf	Case 30-2021: A 47-Year-Old Man with Recurrent Unilateral Head and Neck Pain	Vascular Ehlers–Danlos syndrome.	Medicine	Cerebellar Infarct	Vertebral Artery Dissection	Post Herpetic Neuralgia	Connective Tissue Disorder	Anticardiolipin Syndrome						Cerebellar Infarct	Vertebral Artery Dissection	Connective Tissue Disorder	Post Herpetic Syndrome ( Ray Sam Hunt)	Anticardiolipin Syndrome	Vasculitis	Renal Artery Dissection	Malignant Hypertension			Fibromuscular Dysplasia	Ehlers-Danlos Syndrome	Marfan Syndrome	Loeys-Dietz Syndrome	Aneurysm-Osteoarthritis Syndrome	Autosomal-dominant Polycystic Kidney Disease	Alpha-1 Antitrypsin Deficiency	Cystic Medial Necrosis	Takayasu Arteritis	Granulomatosis With Polyangiitis (GPA), Previously Known As Wegener's Granulomatosis	Vascular Ehlers–Danlos syndrome.	Vertebral artery dissection	Vasculitis	Atherosclerosis	Fibromuscular Dysplasia	Cva
SEARCH	nejmcpc1600612.pdf	Case 18-2016: A 52-Year-Old Woman with a Pleural Effusion	The Demons–Meigs syndrome.	Medicine	Malignant Pleural Effusion	Congestive Heart Failure	Traumatic Lung Contusion And Effusion	Tuberculosis	Lymphoma						Ca Lung With Pleural Effusion	Congestive Heart Failure	Traumatic Pleural Effusion	Tuberculosis	Atypical Pneumonia	Lymphoma	Autoimmune Pneumonitis	Cirrhosis			Ovarian Fibroma	Fibrothecoma	Cystoadenofibroma	Broad-ligament Fibroid	Metastatic Cancer (from Breast, Colon, Or Other Primary Site)	Lymphoma	Granulosa Cell Tumor	Sertoli-Leydig Cell Tumor	Androblastoma	Gynandroblastoma	Demons-Miegs syndrome.	Ovarian fibroma	Ovarian fibrothecoma	Cystadenofibroma	Ovarian cancer	Rectal cancer	Mesothelioma	Tuberculosis	Fungal infection
SEARCH	nejmcpc1404140.pdf	Case 23-2014: A 41-Year-Old Man with Fevers, Rash, Pancytopenia, and Abnormal Liver Function	Measles.	Medicine	Mononucleosis	Tickborne Illness	Hepatitis	HIV	Varicella	MMR - Measles	Mycoplasma	Syphilis	Vasculitis	Monkey Pox	EBV/Mononucleosis	CMV	HSV	Measles - Rubeola, Rubella	Varicella	Hepatitis	HIV	Enterovirus	Parvo B19	Vasculitis	Sepsis	Meningococcemia	Rocky Mountain Spotted Fever	Ehrlichiosis	Anaplasmosis	Lyme Disease	Babesiosis	Typhus	Viral Infection (e.g., Epstein-Barr Virus, Cytomegalovirus, Dengue)	Drug Reaction	Measles	Rubella	HIV	Syphilis	Parvo virus 19 infection	Cytomegalovirus infection	Infectious mononucleosis	Atypical pneumonia	Drug reaction	Legionella infection
SEARCH	nejmcpc1305985.pdf	Case 29-2013: A 32-Year-Old HIV-Positive African Man with Dyspnea and Skin Lesions	Kaposi’s sarcoma complicated by the immune reconstitution inflammatory syndrome.	Epidemiology	Kaposi's Sarcoma	Immune Reconstitution Inflammatory Syndrome	Pneumocystis Jiroveci	Lymphoma	TB	Cryptococcus					Kaposi's Sarcoma	Immune Reconstitution Inflammatory Syndrome	Pneumocystis Jiroveci	Lymphoma							Kaposi Sarcoma	Kaposi Sarcoma Immune Reconstitution Inflammatory Syndrome (KS-IRIS)	Nontuberculous Mycobacterial Infection	Lymphoma	Cytomegalovirus	Fungal Infection	Pneumocystis Jirovecii Pneumonia	Bacterial Pneumonia	Miliary Tuberculosis	Metastatic Cancer	Kaposi's sarcoma associated with immune reconstitution inflammatory syndrome	Tuberculosis	Atypical tuberculosis	Atypical pneumonia	B cell lymphoma	Burkitt's lymphoma
SEARCH	nejmcpc2201237.pdf	Case 16-2023: A 13-Year-Old Boy with Depression and Hypotension	Intentional guanfacine overdose.	Pediatrics	Drug Interaction Between Guanfacine And Olanzapine	Medication Overdose/Clonidine	Dysautonomia	Sepsis	Adrenal Insufficiency	Lyme Disease					Interaction Between Guanfacine And Olanzapine	Guanfacine Overdose	Clonidine Overdose	Sepsis	Lyme Disease	Dysautonomia					Sepsis	Intra-abdominal Infection	Adrenal Insufficiency	Medication-induced Orthostatic Hypotension	Dehydration	Autonomic Neuropathy	Myocardial Infarction	Pulmonary Embolism	Arrhythmia	Acute Kidney Injury	Medication toxicity	Hypovolemic shock	Cardiogenic shock	Substance use	Sepsis
SEARCH	nejmcpc1601838.pdf	Case 22-2016: A 65-Year-Old Man with Syncope, Dyspnea, and Leg Edema	Sarcoidosis involving the heart and thoracic and inguinal lymph nodes.	Medicine	Cardiac Amyloidosis	Cardiac Sarcoidosis	Cardiac Lymphoma	Metastatic Malignancy	Kaposi Sarcoma	Lupus	Tuberculosis	Viral Myocarditis	Kawasaki Disease	Endocarditis	Cardiac Amyloid	Cardiac Sarcoid	Lymphoma	Metastatic Cancer	Viral Myocarditis	Tickborne Illness	Lupus	Tuberculosis	Kawasaki Disease	Endocarditis	Hypertrophic Cardiomyopathy With Severe Mitral Regurgitation And Tricuspid Regurgitation	Nonsustained Ventricular Tachycardia	Pulmonary Hypertension	Congestive Heart Failure	Granulomatous Disease	Mediastinal Lymphadenopathy	Mitral Annular Calcification	Aortic Calcification	DISH (diffuse Idiopathic Skeletal Hyperostosis)	Infective Endocarditis	Cardiac sarcoidosis	Cardiac amyloidosis	Right-sided heart failure	Pulmonary hypertension	POEMS	Castleman's disease	Lymphoma	HOCM
SEARCH	nejmcpc2300898.pdf	Case 22-2023: A 59-Year-Old Woman with Hypotension and Electrocardiographic Changes	Kounis syndrome due to exposure to piperacillintazobactam.	Anethesia	Mast Cell Activation Syndrome	Anaphylaxis	Cardiogenic Shock	ACS	Adrenal Insufficiency						Kounis Syndrome	Anaphylaxis	Takotsubo Syndrome								Myocardial Ischemia	Coronary Vasospasm	Acute Coronary Syndrome	ST Elevation Myocardial Infarction	Non-ST Elevation Myocardial Infarction	Supply-demand Mismatch	Catecholamine Surge	Adverse Drug Reaction	Anaphylaxis	Electrical Injury	Kounis syndrome	Anaphylaxis	ST-Segment Elevation MI	Medication induced hypotension	Intraoperative Hypotension	Coronary vasospasm
SEARCH	nejmcpc1305992.pdf	Case 9-2014: A 34-Year-Old Woman with Increasing Dyspnea	Systemic inflammatory rheumatic disease identified as U1-ribonucleoprotein–associated mixed connective-tissue disease.	Medicine	Mixed Connective Tissue Disease	Scleroderma	Lupus	Heart Failure	Congenital Heart Disease	Cirrhosis					Mixed Connective Tissue Disease	Scleroderma	Lupus	Eisenmenger Syndrome							Idiopathic Pulmonary Arterial Hypertension (IPAH)	Chronic Thromboembolic Pulmonary Hypertension (CTEPH)	Pulmonary Hypertension Due To Left Heart Disease (e.g., Mitral Stenosis, Left Ventricular Systolic Dysfunction)	Pulmonary Hypertension Due To Lung Disease (e.g., Chronic Obstructive Pulmonary Disease, Interstitial Lung Disease)	Pulmonary Hypertension Due To Connective Tissue Disease (e.g., Systemic Sclerosis, Systemic Lupus Erythematosus)						Pulmonary hypertension due to mixed connective tissue disorder	Scleroderma	SLE	Polymyositis	Interstitial lung disease.
SEARCH	nejmcpc2201248.pdf	Case 17-2023: A 58-Year-Old Woman with Fatigue, Abdominal Bloating, and Eosinophilia	Mansonella perstans infection.	Medicine	Eosinophilic Granulomatosis With Polyangiitis	Shistosomiasis	Basidiobolomycosis	Epstein Barr Virus	Cytomegalovirus	Tuberculosis	Sarcoidosis	Chronic Granulomatosis			Eosinophilic Granuloma	TB	Epstein Barr Virus								Strongyloidiasis	Schistosomiasis	Ascariasis	Fascioliasis	Hookworm	Trichinosis	Filariasis	Echinococcosis	Toxocariasis	Baylisascariasis	Mansonella perstans	Shistosomiasis	Ascariasis	Parasitosis	Onchocerciasis	Hypereosinophilic syndrome	Strongyloides stercoralis	W. bancrofti
SEARCH	nejmcpc1706106.pdf	Case 31-2017: A 19-Month-Old Girl with Failure to Thrive	The diencephalic syndrome due to a pilomyxoid astrocytoma.	Pediatrics	Thyroid Disorder	GI Malabsorption	Parasitic Infection	Lead Toxicity	Metabolic Disorder	Lactose Intolerance	Child Abuse	Cystic Fibrosis	Celiac Disease	Congenital Heart Disease	GI Malabsorption	Metabolic Disorder	Thyroid Disorder	Growth Hormone Disorder	Inborn Errors Of Metabolism	Congenital Heart Disease	Hydrocephalus	Diencephalic Tumor	Parasites	Toxins	Celiac Disease	Inflammatory Bowel Disease	Cystic Fibrosis	Gastroesophageal Reflux	Feeding Disorder/oral Aversion	Endocrine Disorder (hypothyroidism, Growth Hormone Deficiency, Etc.)	Congenital Heart Disease	Chronic Infection (HIV, TB, Etc.)	Malabsorption (other Than Celiac Disease)	Malignancy	Growth hormone deficiency	Congenital heart disease	Adrenal insufficency	Protein malabsorption	Cystic fibrosis	Hyperthyroidism	Parasitic infection	Neglect
SEARCH	nejmcpc2100283.pdf	Case 18-2021: An 81-Year-Old Man with Cough, Fever, and Shortness of Breath	Pneumonia associated with severe acute respira- tory syndrome coronavirus 2 (SARS-CoV-2) in- fection and acute pulmonary embolism.	Medicine	Covid 19 Pneumonia	Community Acquire Pneumonia Such As Strep Pneumonia	Pulmonary Embolism	Mycoplasma Pneumoniae	RSV	Malignancy					Covid-19 Pneumonia	Community Acquired Pneumoniacommunity-acquired	Pulmonary Embolism	Influenza	RSV	Pleural Effusion					COVID-19	Community Acquired Pneumonia (CAP)	Aspiration	Pulmonary Embolism	Congestive Heart Failure	COPD Exacerbation	Lung Cancer	Pneumothorax	ARDS	Rib Fracture	Pneumonia associated with severe acute respira- tory syndrome coronavirus 2 (SARS-CoV-2) in- fection and acute pulmonary embolism.	Aspiration pneumonitis	Vasculitis and diffuse alveolar hemorrhage	Idiopathic pulmonary fibrosis	Hypersensitivity pneumonitis	Drug-induced pneumonitis	Sarcoidosis	Community-acquired pneumonia	Viral pneumonia
SEARCH	nejmcpc1507212.pdf	Case 39-2015: A 22-Year-Old Man with Hypoxemia and Shock	Influenza A virus.	Medicine	Hanta Virus Pulmonary Syndrome	Pneumonia Caused By Influenza A	Mycoplasma Pneumoniae Infection	Pneumococcal Pneumonia	CMV	Herpes Simplex					Hanta Virus Pulmonary Syndrome	Pneumonia Due To Influenza A	Legionnaires’ Disease	EBV							Severe Community Acquired Pneumonia	Hantavirus Pulmonary Syndrome	Acute Respiratory Distress Syndrome (ARDS)	Sepsis	Viral Hemorrhagic Fever	Acute Myocardial Infarction	Acute Respiratory Failure	Toxic Inhalation	Pulmonary Embolism	Pneumocystis Jirovecii Pneumonia	ARDS due to influenza	ARDS due to covid pneumonia	RSV	CHF	Sarcoidosis
SEARCH	nejmcpc2201234.pdf	Case 15-2022: A 57-Year-Old Man with Persistent Cough and Pulmonary Opacities	Aspiration pneumonia.	Medicine	Fungal Infection	Bacterial Infection	Candidal Infection	Cystic Fibrosis	Opportunistic Infection	Atypical Pneumonia					Invasive Aspergillosis	Tuberculosis	Atypical Mycobacterium Infection	Follicular Bronchiolitis	Pulmonary Capillary Hemangiomatosis	Bronchiolitis Of Smokers	Diffuse Panbronchiolitis	Tumor Embolization	Bacterial Infection	CF	Aspiration (pneumonia)	Invasive Fungal Pneumonia (aspergillus, Mucormycosis, Etc.)	Chronic Bronchitis	Community Acquired Bacterial Pneumonia	Nontuberculous Mycobacterial Infection	Bronchiectasis	Mycobacterium Tuberculosis	Eosinophilic Lung Disease	Hypersensitivity Pneumonitis	Cryptogenic Organizing Pneumonia	Aspiration pneumonia	Mycoplasma pneumonia	Nocardia	Fungal infection	P. jirovecii pneumonia	Hypersensitivity pneumonitis	Sarcoidosis	Organizing pneumonia	Drug-Related Toxic Effect	Lymphomatoid granulomatosis
SEARCH	nejmcpc1616394.pdf	Case 18-2017: An 11-Year-Old Girl with Difficulty Eating after a Choking Incident	Avoidant–restrictive food intake disorder (ARFID).	Psychiatry	Eating Disorder	Depression	Hypoglossal Nerve Disorder								Eating Disorder	Psychiatric Disorder	Dysmotility	Foreign Body	Adrenal Insufficiency	Idiopathic Failure To Thrive	Celiac Disease	Hyperthyroidism	Depression	Restrictive Eating Disorder	Avoidant/restrictive Food Intake Disorder (ARFID)	Specific Phobia, Choking	Post-traumatic Stress Disorder (PTSD)	Generalized Anxiety Disorder (GAD)	Social Anxiety Disorder (SAD)	Obsessive-compulsive Disorder (OCD)	Body Dysmorphic Disorder (BDD)	Selective Eating	Feeding Disorder Of Infancy Or Early Childhood	Somatic Symptom Disorder	Avoidant Restrictive Food Intake Disorder	Anorexia Nervosa	Dysphagia	Oral/Motor dysfunction	Specific Phobia
SEARCH	nejmcpc1800323.pdf	Case 11-2018: A 48-Year-Old Woman with Recurrent Venous Thromboembolism and Pulmonary Artery Aneurysm	Pulmonary artery aneurysm that was most likely due to the Hughes–Stovin syndrome.	Medicine	Behcet's Disease	Trauma	Connective Tissue Disorders	Pulmonary Hypertension	Congenital Heart Disease	Infection	Lung Cancer				Hughes-Stovin Syndrome	Trauma	Infection	Marfan Syndrome	Congenital Heart Defects	Pulmonary Hypertension					Chronic Thromboembolic Pulmonary Hypertension (CTEPH)	Malignancy (causing A Hypercoagulable State)	Occult Infection (causing A Hypercoagulable State)	Myeloproliferative Neoplasm (causing A Hypercoagulable State)	Autoimmune Disease (causing A Hypercoagulable State)	Genetic Thrombophilia (causing A Hypercoagulable State)	Inflammatory Bowel Disease (causing A Hypercoagulable State)				Pulmonary artery aneurysm due to Hughes–Stovin syndrome	Pulmonary hypertension	Syphilis	tuberculosis	Septic emobli	Congesnital heart conditions involving pulmnoary artery	Lung cancer	Takayasu's arteritis	Behcet's
SEARCH	nejmcpc1302333.pdf	Case 20-2013: A 29-Year-Old Man with Anemia and Jaundice	Glucose-6-phosphate dehydrogenase deficiency.	Medicine	Glucose-6-phosphate Dehydrogenase Deficiency	Auto Immune Hemolytic Anemia	Sickle Cell Disease	Thalassemiaemmia	Paroxysmal Nocturnal Hemoglobinuria	Medications	Toxins				Hemolytic Anemia Due To G6PD Deficiency	Auto Immune Hemolytic Anemia	Medication	Infections							Glucose-6-phosphate Dehydrogenase (G6PD) Deficiency	Acute Hemolytic Anemia	Sickle Cell Disease	Thalassemia	Autoimmune Hemolytic Anemia	Drug-induced Hemolytic Anemia	Mechanical Hemolytic Anemia	Infection-associated Hemolytic Anemia	Hemolytic Uremic Syndrome	Wilson's Disease	Hemolysis due to G6PD deficiency	Hypersplenism	Autoimmune hemolytic anemia	Hereditary spherocytosis	Malaria	Thalassemia	TTP
SEARCH	nejmcpc1413304.pdf	Case 33-2015: A 57-Year-Old Woman with Hair Loss and Deepening Voice	Ovarian hyperthecosis.	Medicine	Androgen-secreting Ovarian Tumor	Metastatic Neuroendocrine Tumor	Adrenal Insufficiency	Hypothyroidism	Cushing's Syndrome	PCOS	Alopecia	Diabetes Mellitus	Endometrial Cancer	Pituitary Tumor	Androgen-secreting Tumor	Metastatic Neuroendocrine Tumor	Primary Aldosteronism	Lupus	Pituitary Tumor	Cushing's Syndrome	Diabetes Mellitus	Hypothyroidism	Alopecia	PCOS	Sertoli-Leydig Cell Tumor	Hilus Cell Tumor	Granulosa Cell Tumor	Adrenal Tumor	Cushing's Syndrome	Polycystic Ovary Syndrome	Hyperthecosis	Idiopathic Hirsutism	Medication-induced Hirsutism	Androgen-secreting Ovarian Tumor	Ovarian hyperthecosis	Ovarian tumor	Adrenal tumor	Cushing disease	PCOS	Congenital adrenal hyperplasia	Acromegaly
SEARCH	nejmcpc2100274.pdf	Case 15-2021: A 76-Year-Old Woman with Nausea, Diarrhea, and Acute Kidney Failure	Lactic acidosis due to toxic effects from metfor- min use.	Medicine	Drug Induced (metformin Or Other Drugs)	Pre-renal Aki	Infectious Etiology	Auto-immune Etiology	Diuretic Induced						Drug Induced- Metformin	Ischemic Colitis	AIN	Pre-renal	Infectious Etiology	HUS	Acute Rhabdomyolysis				Prerenal Azotemia	Acute Tubular Necrosis	Non-steroidal Anti-inflammatory Drug (NSAID)-induced Acute Kidney Injury	Contrast-induced Acute Kidney Injury	Sepsis	Dehydration	Rhabdomyolysis	Glomerulonephritis	Interstitial Nephritis	Urinary Tract Obstruction	Lactic Acidosis secondary to Metformin use	Pre renal Azotemia	Sepsis	Acute tubular nephritis	Renal Artery Stenosis	Acute Interstitial Nephritis	Glomerulonephritis	Cardio renal
SEARCH	nejmcpc1706100.pdf	Case 30-2017: A 65-Year-Old Woman with Altered Mental Status, Bacteremia, and Acute Liver Failure	Campylobacter bacteremia in a patient with pre- sumed autoimmune hepatitis.	Medicine	Infection- Bacteremia/sepsis	Auto-immune Hepatitis	PCP/Fungal Infection & Pneumonia								Infection- Bacteremia- Sepsis	Pneumonia- Fungal Vs Bacterial	Auto-immune Hepatitis Progression	Drug Induced Immunosuppression							Sepsis Due To Campylobacter Fetus	Autoimmune Hepatitis With Acute Exacerbation	Alcoholic Liver Disease With Acute Exacerbation	Nonalcoholic Steatohepatitis With Acute Exacerbation	Viral Hepatitis	Drug-induced Liver Injury	Wilson's Disease	Hemochromatosis	Alpha-1 Antitrypsin Deficiency	Budd-Chiari Syndrome	Campylobacter jejuni bacteremia.	Gram negative bacteremia	Decompensated liver cirrhosis	Aspergillosis	Vibrio vulnificus disease
SEARCH	nejmcpc1712222.pdf	Case 1-2018: A 39-Year-Old Woman with Rapidly Progressive Respiratory Failure	Adenovirus infection, disseminated.	Medicine	Pneumocystic Pneumonia	Fungal Pnuemonia	Viral Pneumonia	RSV	Bronchiolitis						Bronchiolitis	Viral Pneumonia	RSV	Adenovirus	Fungal Pneumonia						Community Acquired Pneumonia	Fungal Pneumonia (aspergillus, Cryptococcus, Etc)	Viral Pneumonia (CMV, Influenza, RSV, Etc)	Pneumocystis Jirovecii Pneumonia	Acute Respiratory Distress Syndrome	Recurrent/refractory Acute Myeloid Leukemia	Graft Versus Host Disease	Drug Reaction (including To Voriconazole)	Pulmonary Edema	Pulmonary Embolism	Adenovirus infection, disseminated.	Bacterial pnemonia	Chemotherapy induced respiratory failure	Graft vs host disease	Fungal infection
SEARCH	nejmcpc2201236.pdf	Case 29-2022: A 33-Year-Old Man with Chronic Diarrhea and Autoimmune Enteropathy	Immune dysregulation, polyendocrinopathy, en- teropathy, X-linked (IPEX) syndrome.	Medicine	Celiac Disease	Immunodeficiency	Food Allergy	SIBO	Inflammatory Bowel Disease						Immunodeficiency	SIBO	Inflammatory Bowel Disease	Food Allergy							Common Variable Immunodeficiency (CVID)	Autoimmune Enteropathy (AIE)	IPEX Syndrome	Immunodysregulation, Polyendocrinopathy, Enteropathy, X-linked (IPEX) Syndrome	Tufting Enteropathy	Congenital Enterocyte Heparan Sulfate Deficiency	Very Late-onset Inflammatory Bowel Disease (IBD)	Autoimmune Lymphoproliferative Syndrome (ALPS)	Severe Combined		Autoimmune enteropathy	IPEX	Inflammatory bowel disease	Small bowel bacterial over growth	Intolerance to cow's milk	Amyloidosis	Eosinophilic gastroenteritis	Inborn errors of immunity	Celiac
SEARCH	nejmcpc1609308.pdf	Case 33-2016: A 30-Year-Old Woman with Severe Lower Abdominal Pain and Chills	Acutely inflamed endometriotic cyst with overly- ing acute peritonitis involving the ovarian sur- face as well as the fallopian tube and appendix.	Medicine	Gastroenteritis	UTI	Pelvic Inflammatory Disease	Diverticulitis	C Dif Colitis	Ischemic Colitis					Gastroenteritis	Inflammatory Bowel Disease	Diverticulitis	Ischemic Colitis	UTI	PID	Malignancy				Appendicitis With Perforation	Pelvic Inflammatory Disease	Ruptured Ovarian Cyst	Ectopic Pregnancy	Gastroenteritis	Inflammatory Bowel Disease	Irritable Bowel Syndrome	Endometriosis	Ovarian Torsion	Stomach Ulcer	Infected endometriotic cyst	Tubo-ovarian abscess	Peritonitis	Appendicitis	Diverticulitis	Inflammatory bowel disease
SEARCH	nejmcpc2115847.pdf	Case 2-2022: A 70-Year-Old Man with a Recurrent Left Pleural Effusion	VEXAS (vacuoles, E1 enzyme, X-linked, autoin- flammatory, somatic) syndrome.	Medicine	Polymyalgia Rheumatica	Metastatic Cancer	Vasculitis	Drug Induced	Mesothelioma	Pneumonia					Autoinflammatory Disease	Monoclonal Gammopathy	Metastatic Cancer	Mesiothelioma							Relapsing Polychondritis	Adult-onset Still's Disease	ANCA-associated Vasculitis	Rheumatoid Arthritis	Systemic Lupus Erythematosus	Granulomatosis With Polyangiitis (GPA)	Microscopic Polyangiitis (MPA)	Eosinophilic Granulomatosis With Polyangiitis (EGPA)	Mixed Connective Tissue Disease (MCTD)	Antiphospholipid Syndrome	VEXAS syndrome	Giant cell arteritis	Polymyagia rheumatica	Lupus	Sweet syndrome	Hypercoagulable state	Malignancy	Auricular chondritis	Vasculitis	Polyarteritis nodosa
SEARCH	nejmcpc1616397.pdf	Case 14-2017: A 20-Year-Old Man with Pain and Swelling of the Left Calf and a Purpuric Rash		Medicine	Vasculitis	Erythema Nodosum	Crohn's Disease Flare	Nutritional Deficiency							Crohn's Disease	Vasculitis	Erythema Nodosum	Vitamin Deficiency							Deep Vein Thrombosis (DVT)	Cellulitis	Septic Arthritis	Pyomyositis	Fracture	Henoch-Schönlein Purpura	Vasculitis	Sarcoidosis	Crohn's Disease	Medication-induced Lupus	IgA vasculitis	Granulomatosis with polyangiitis	Granulomatosis with polyangiitis	Cryoglobulinemic vasculitis	Polyarteritis nodosa	Takayasu’s arteritis	Giant-cell arteritis	Drug induced vasculitis	Crohn's disese
SEARCH	nejmcpc2201230.pdf	Case 10-2022: A 78-Year-Old Man with Marked Ventricular Wall Thickening	Fabry’s disease.	Cardiovascular	Amyloidosis	Genetic, Familial Hypertrophic Cardiomyopathy	Lysosomal Storage Disease, Unsure Of Specific Disease	HOCM	Sarcoidosis						Fabry's	Pompe's	Amyloidosis	Danon Disease	Familial Hypertrophic Cardiomyopathy	HOCM	Sarcoidosis	Mucopolysacchridosis			Hypertrophic Cardiomyopathy (HCM)	Fabry Disease	Danon Disease	LV Noncompaction	Glycogen Storage Disease Type III	Friedreich's Ataxia	Noonan Syndrome	LEOPARD Syndrome	Lentiginosis	Muscular Dystrophy	Fabry's disease	Hypertensive heart disease	Aortic valve stenosis	Amyloidosis	Noonan's syndrome
SEARCH	nejmcpc2107352.pdf	Case 33-2021: A 68-Year-Old Man with Painful Mouth Ulcers	Eosinophilic leukemia.	Oral	Behcet's	Paraneoplastic Disease	Crohn's	Drug Reaction	HIV	HSV					Behcet's	Pareneoplastic Disease	Crohn's	Drug Reaction	HIV	HSV					Behcet's Disease	Adult Onset Still's Disease	Reactive Arthritis/Bowel-Associated Dermatosis-Arthritis Syndrome	Pemphigus Vulgaris	Pyoderma Gangrenosum	Sweet's Syndrome	Systemic Lupus Erythematosus	Granulomatosis With Polyangiitis (GPA)	Eosinophilic Granulomatosis With Polyangiitis (EGPA)		Eosinophillic leukemia	DRESS	Paraneoplastic pemphigus	Pemphigus vulgaris	Idiopathic apthous ulcers	Behcet's disease	Shingles	Epstein Barr virus	HIV	Crohn's disease
SEARCH	nejmcpc1616398.pdf	Case 16-2017: A 69-Year-Old Woman with Urinary Incontinence	nephropathy.	Obstetrics	Endometrial Cancer	Uterine Fibroid	Uterine Sarcoma	Infection							Endometrial Cancer	Uterine Fibroid	Ovarian Mass	Metastatic Disease	Other Solid Tumor/ Cancer	Infection					Leiomyosarcoma	Endometrial Stromal Sarcoma	Carcinosarcoma	Adenosarcoma	Leiomyoma	Lymphoma	Metastatic Disease (e.g., Ovarian, Colorectal, Breast)	Gestational Trophoblastic Disease	Malignant Mixed Mullerian Tumor	Desmoid Tumor	Leiomyosarcoma	Leiomyoma	Smooth muscle tumor of uncertain malignant potential	Carcinosarcoma	Endometrial stromal sarcoma	Adenomyosis	Bladder mass	Ovarian mass
SEARCH	nejmcpc2201232.pdf	Case 11-2022: An 80-Year-Old Woman with Pancytopenia	Myelodysplastic syndrome.	Medicine	TTP	Aplastic Anemia	MDS	Leukemia	Paraneoplasic Disease	Severe Iron Deficiency					MDS	TTP	Aplastic Anemia	Leukemia	Paraneoplastic Disease	Iron Deficiency Anemia					Myelodysplastic Syndrome (MDS)	Thrombotic Thrombocytopenic Purpura (TTP)	Hemolytic Uremic Syndrome (HUS)	Atypical Hemolytic Uremic Syndrome (aHUS)	Acute Lymphoblastic Leukemia (ALL)	Acute Myeloid Leukemia (AML)	Disseminated Intravascular Coagulation (DIC)	Evans Syndrome	Paroxysmal Nocturnal Hemoglobinuria (PNH)		MDS	TTP	Lymphoma	Hus	Leukemia	Medication side effect
SEARCH	nejmcpc1800339.pdf	Case 15-2018: An 83-Year-Old Woman with Nausea, Vomiting, and Confusion	Digoxin toxicity.	Medicine	Viral Cardiomyopathy	Takotsubo Cardiomyopathy	Acute On Chronic Congestive Heart Failure	Mitral Valve Dysfunction	Acute Metabolic Encephalopathy	Digoxin Toxicity					Acute Viral Cardiomyopathy	Bioprosthetic Mitral Valve Failure	Digoxin Induced Encephalopathy	Congestive Heart Failure	Takotsubo Cardiomyopathy						Sepsis	Urinary Tract Infection	Pneumonia	Gastroenteritis	Meningitis	Encephalitis	Thyroid Storm	Adrenal Crisis	Hyperosmolar Hyperglycemic State	Diabetic Ketoacidosis	Digoxin toxicity	Viral infection	Hyponatremia	Urinary tract infection	Hypothyroidism	Stroke	Worsening CHF.	Hypothyroidism	Severe hyperglycemia	Atypical depressoin
SEARCH	nejmcpc1913472.pdf	Case 27-2020: A 53-Year-Old Woman with Headache and Gait Imbalance	Human immunodeficiency virus type 2 infection and cerebral toxoplasmosis.	Medicine	Infection- Fungal (toxoplasmosis, Cryptococcus, Histoplasmosis)	Aids Related Opportunistic Infection	TB	Malignancy	Viral Infection	Bacterial Infection					Toxoplasmosis, Histoplasmosis	CNS Lymphoma	Cerebral Malignancy	PML	Viral Infection	Bacterial Infection					AIDS-related Primary CNS Lymphoma	Metastatic Brain Tumor	Glioblastoma	Intracerebral Hemorrhage	Brain Abscess	Tuberculoma	Toxoplasmosis	Cryptococcosis	Neurosyphilis		Human immunodeficiency virus type 2 infection and cerebral toxoplasmosis	Tuberbulosis	CNS lymphoma	Cryptococcus neoromans	Brain abscess	Neurocysticercosis	Syphilitic gumma	JC virus	Metastatic brain cancer	CMV
SEARCH	nejmcpc2100278.pdf	Case 16-2021: A 37-Year-Old Woman with Abdominal Pain and Aortic Dilatation	Staphylococcus aureus bacteremia and infection of a vascular graft.	Surgery	Auto-immune Vasculitis	Aortitis	Marfan Syndrome	Infection - Syphilis	HIV	Hepatitis C					Vasculitis	Idiopathic Aortic Dissection	Marfans	Syphilis	Infection- Bacteremia						Mycotic Aneurysm (most Likely Diagnosis)	Inflammatory (IgG4) Aortitis	Large Vessel Vasculitis (Takayasu Arteritis Or Giant Cell Arteritis)	Noninfectious Aortitis	Infected Aortic Aneurysm (bacterial, Fungal, Or Tuberculous)	Aortic Dissection	Aortic Trauma	Ehlers-Danlos Syndrome	Marfan Syndrome		Mycotic aneurysm (Staph)	Mycotic aneurysm (Salmonella)	Syphilitic aortitis	Large-vessel vasculitis (Takayasu’s arteritis)	Large-vessel vasculitis (granulomatosis with polyangiitis)
SEARCH	nejmcpc2201250.pdf	Case 38-2022: A 21-Year-Old Woman with Fatigue and Weight Gain	Adrenocortical carcinoma.	Medicine	Adrenocortical Cancer	Adrenal Adenoma Cortisol Producing	Infarction Of Adrenal Adenoma.								Adrenocortical Cancer	Cushings	Metastasis								Subclinical Cushing's Syndrome	Adrenal Adenoma	Pheochromocytoma	Adrenocortical Carcinoma	Cortisol-secreting Adrenal Adenoma	Primary Aldosteronism	Conn's Syndrome	Cushing's Disease	Ectopic ACTH Syndrome	Non-functioning Adrenal Adenoma	Adrenocortical carcinoma	Pheochromocytoma	Adrenal Adenoma	Cortisol-secreting adrenal adenoma	Cushing Syndrome
SEARCH	nejmcpc1706108.pdf	Case 29-2017: A 59-Year-Old Woman with Pain and Swelling in the Right Hand and Ankles	Septic arthritis due to disseminated infection	Medicine	Septic Arthritis	Gonorrhea With Polyarthropathy	Rheumatoid Arthritis	Osteoarthritis	Lyme Disease	Gout	Pseudogout	SLE			Rheumatoid Arthritis	Osteoarthritis	Gout	Pseudogout	Gonococcal Arthritis	Syphilitic Arthritis	Lime Arthritis	Viral Polyarthritis	Psoriatic Arthritis	Dermatomyositis	Lyme Arthritis	Gonococcal Arthritis	Rheumatoid Arthritis	Psoriatic Arthritis	Reactive Arthritis	Ankylosing Spondylitis	Systemic Lupus Erythematosus	Sjögren's Syndrome	Mixed Connective Tissue Disease	Crystal-induced Arthritis (gout Or Pseudogout)	Septic arthritis due to gonococcal disease	Tendinitis	Rheumatoid arthritis	Osteoarthritis	Calcium pyrophosphate deposition disease	Reactive arthritis
SEARCH	nejmcpc1610096.pdf	Case 34-2016: A 17-Year-Old Boy with Myopia and Craniofacial and Skeletal Abnormalities	Homocystinuria caused by cystathionine β-syn- thase deficiency.	Pediatrics	Lumbar Rediculopathy	Sciatic Nerve Palsy	Peroneal Nerve Palsy	Peripheral Nerve Neuropathy	Multiple Sclerosis	CVA					Lumbar Rediculopathy	Sciatic Nerve Palsy	Peroneal Nerve Injury	Peripheral Neuropathy	CVA	Multiple Sclerosis	Brain Tumor				Weill-Marchesani Syndrome	Stickler Syndrome	Marfan Syndrome	Shprintzen-Goldberg Syndrome	Loeys-Dietz Syndrome	Osteogenesis Imperfecta	Ehlers-Danlos Syndrome	Achondroplasia	Hypophosphatasia	Mucopolysaccharidosis	Homocystinuria	Marfan's syndrome	Idiopathic myopia	Fetal alcohol syndrome	Williams syndrome
SEARCH	nejmcpc2027084.pdf	Case 1-2021: A 76-Year-Old Woman with Lethargy and Altered Mental Status	Mycobacterium tuberculosis meningitis.	Medicine	Acute CNS Vasculitis	Lupus With Non Infectious (aseptic) Embolism	Thrombotic Thrombocytopenic Purpura								Giant Cell Arteritis	Lupus Induced CNS Vasculitis	Paraneoplastic Syndrome	TTP							Bacterial Meningitis	Fungal Meningitis	Mycobacterial Meningitis	Viral Encephalitis	Metastatic Cancer	Primary CNS Lymphoma	Gliomatosis Cerebri	Neurosarcoidosis	CNS Vasculitis	Whipple Disease	Mycobacterium tuberculosis meningitis	Metabolic or toxic encephalopahty	TTP-HUS	Sarcoidosis	Acute heart failure	Community acquired pneumonia	CVA	Malignancy	Behce'ts	Granulmoatosis with polyangiitis
SEARCH	nejmcpc2211370.pdf	Case 8-2023: A 71-Year-Old Woman with Refractory Hemolytic Anemia	Breast cancer–associated thrombotic microangi- opathy.	Medicine	Hemolytic Anemia Secondary To Hypertension Causes By Systemic Sclerosis	Hemolytic Uremic Syndrome	Drug Induced Hemolysis	Cancer Induced Hemolysis	Trauma						Immunotherapy-associated Autoimmune Hemolytic Anemia	Cancer Associated Hemolytic Anemiacancer-associated	Medication Induced								Evans Syndrome	Paroxysmal Cold Hemoglobinuria	Microangiopathic Hemolytic Anemia, Possibly Due To Atypical HUS	Thrombotic Thrombocytopenic Purpura (TTP)	Hemolytic Uremic Syndrome (HUS)	HELLP Syndrome	Malignant Hypertension	Disseminated Intravascular Coagulation (DIC)	Vasculitis	Atypical Hemolytic Uremic Syndrome (aHUS)	Cancer-Associated TMA	Thrombotic Thrombocytopenic Purpura	Disseminated Intravascular Coagulation	Hemolytic–Uremic Syndrome	Malignant Hypertension	Drug-Induced TMA	Catastrophic Antiphospholipid Syndrome	Scleroderma Renal Crisis
SEARCH	nejmcpc1512457.pdf	Case 19-2016: A 65-Year-Old Man with End-Stage Renal Disease and a Pruritic Rash	Adult T-cell leukemia–lymphoma.	Dermatology	T-cell Lymphoma	Mastocytosis	Secondary Syphilis	Psoriasis							Adult T-cell Leukemia	T- Cell Lymphoma	Mast Cell Disorder								Secondary Syphilis	Nummular Eczema	Psoriasis	Parapsoriasis	Mycosis Fungoides	Pityriasis Rosea	Lichen Planus	Drug Eruption	Graft Versus Host Disease	Secondary HTLV-1 Infection	HTLV 1- Associated Adult T Cell Leukemia-Lymphoma	CTCL/Granulomatous Slack Skin	Secondary Syphilis	Lymphoproliferative Cancer	Lichenoid Drug Eruption	Psoriatic Drug Eruption	Sarcoidosis
SEARCH	nejmcpc2201246.pdf	Case 27-2022: A 32-Year-Old Man with Confusion, Headache, and Fever	Encephalitis due to Behçet’s disease.	Neurology	Vasculitis Encephalitis (Behcet's)	Meningitis	TB	Seizure	Autoimmune Encephalitis	Medication Induced (toxic Encephalopathy)	CVA	Viral Enephalitis			Vasculitis Encephalitis (Behcet)	Meningitis	TB	Seizures	Autoimmune Encephalitis	Viral Encephalitis	Cva	Medication Induced (toxin)			Herpes Simplex Virus Encephalitis	Listeriosis	Cryptococcal Meningitis	Mycobacterium Tuberculosis	Enteroviral Meningoencephalitis	West Nile Virus	Powassan Virus	Eastern Equine Encephalitis			Neuro-Behcets Disease	CNS vasculitis	NMDA encephalopathy	Left MCA ischemic stroke	Non convulsive status epilepticus	Side effects of TNF therapy	Infectious encephalitis
SEARCH	nejmcpc1916257.pdf	Case 33-2020: A 55-Year-Old Man with Abdominal Pain, Joint Swelling and Skin Legions	Pancreatitis, panniculitis, and polyarthritis syn- drome.	Dermatology	Bevacizumab Induced Erythema Nodosum And Pancreatitis	Inflammatory Bowel Disease	Tuberculosis	Neurofibromatosis	Sarcoidosis	Streptococcal Infection					Erythema Nodosum From Bevacizumab	Tuberculosis	Inflammatory Bowel Disease	Sarcoidosis	Neurofibromatosis						Recurrent Septic Arthritis	Recurrent Deep Vein Thrombosis	Pyoderma Gangrenosum	Erythema Nodosum	Sweet's Syndrome	Adult-onset Still's Disease	Behcet's Disease	Reactive Arthritis	Antiphospholipid Syndrome	Systemic Lupus Erythematosus	Pancreatitis, Panniculitis, and Polyarthritis Syndrome	Lofgren Syndrome	Lymphoma	Deep Fungal Systemic Infection	Lupus Panniculitis	Polyarteritis Nodosa	Drug reaction	Other infection
SEARCH	nejmcpc1609109.pdf	Case 29-2016: A 53-Year-Old Woman with Pain and a Mass in the Breast	Histoplasmosis of the breast.	Medicine	Malignancy - Breast Cancer	Metastatic Cancer	Atypical Infection - Fungal	Fat Necrosis	Fibrocystic Change	Sarcoidosis	Lipoma				Malignancy - Breast Cancer	Atypical Fungal Infection	Metastatic Cancer	Sarcoidosis	Fibrocystic Change	Fat Necrosis	Lipoma				Infiltrating Ductal Carcinoma (most Likely)	Infiltrating Lobular Carcinoma	Mucinous Carcinoma	Medullary Carcinoma	Tubular Carcinoma	Papillary Carcinoma	Metaplastic Carcinoma	Phyllodes Tumor	Angiosarcoma	Lymphoma	Histoplasmosis of the breast	Breast cancer	Atypical mastitis	Tuberculosis	Sebaceous cyst	Lipoma	Blastomycosis	Cryptococcal infection	Fibrocystic change	Fat necrosis
SEARCH	nejmcpc2211422.pdf	Case 26-2023: A 15-Year-Old Girl with Abdominal Pain and an Ovarian Mass	Juvenile granulosa-cell tumor.	Obstetrics	Ovarian Cyst	Ectopic Pregnancy	Ovarian Tumor	Teratoma	Dermoid Cyst	Appendicular Abscess					Ovarian Cyst	Ovarian Tumor	Ovarian Cancer	Ectopic Pregnancy	Teratoma	Dermoid Cyst	Adrenal Tumor	Appendicular Abscess			Germ Cell Tumor (dysgerminoma, Yolk Sac Tumor, Immature Teratoma, Mixed)	Ovarian Epithelial Tumor (serous, Mucinous, Endometrioid, Clear Cell)	Sex Cord-stromal Tumor (granulosa Cell Tumor, Thecoma, Fibroma)	Metastatic Tumor (lymphoma, Leukemia, Gastrointestinal Stromal Tumor, Melanoma)	Ovarian Torsion	Pelvic Inflammatory Disease	Appendic				Juvenile granulose cell tumor	Sex-cord stromal tumor	Endometrioma	Functional ovarian cyst	Mullein anomaly with hematometria
SEARCH	nejmcpc1215967.pdf	Case 39-2013: A 57-Year-Old Woman with Painful Bullous Skin Lesions	Pemphigus erythematosus.	Dermatology	Cutaneous Lupus	Erythema Multiforme	Medication Induced Rash	Mixed Connective Tissue Disease							Systemic Lupus	Erythema Multiforme	Drug Induced Dermatitis	Mixed Connective Tissue							Pemphigus Foliaceus	Bullous Lupus Erythematosus	Erythema Multiforme	Stevens-Johnson Syndrome	Toxic Epidermal Necrolysis	Overlap Syndrome (pemphigus And Lupus)	Drug Reaction	Infection	Malignancy	Autoimmune Disease	Pemphigus Erythematosus	Pemphigus Vulgaris	Bullous Lupus Erythematosus	Pemphigus Foliaceus	Drug-induced Pemphigus	Rowell's Syndrome	Paraneoplastic Pemphigus	TEN
SEARCH	nejmcpc1616402.pdf	Case 26-2017: A 63-Year-Old Woman with Fever, Hypotension, and Hypoxemia	Cytomegalovirus pneumonitis.	Medicine	Bacterial Pneumonia With Sepsis	TB	Aspergillus	Other Fungal Pneumonia	Viral Pneumonia - Cmv, Ebv						Bacterial Pneumonia With Sepsis	Fungal Pneumonia (PJP?)	CMV Pneuonia	Aspergillus	TB						Aspiration With Aspiration Pneumonia	Community Acquired Pneumonia	Hospital Acquired Pneumonia	Fungal Pneumonia (e.g., Aspergillus)	Mycobacterial Pneumonia	Viral Pneumonia	CMV Pneumonia	Pneumocystis Pneumonia	Non-infectious Inflammatory Lung Disease	Malignancy	Cytomegalovirus infection complicated by pneumonitis	CMV pancytopenia.	Dermatomyositis
SEARCH	nejmcpc2115851.pdf	Case 21-2022: A 17-Year-Old Girl with Fever and Cough	Granulomatosis with polyangiitis.	Pediatrics	COVID	Influenza	Tuberculosis	ARDS	Bacterial Pneumonia	Community Acquired Pneumonia	Reiter Syndrome	Mononucleosis	Asthma	Alpha 1 Trypsin Deficiency	Reactive Arthritis	Stills Disease	Rheumatoid Arthritis	Psoriatic Arthritis	Lupus	Vasculitis	Sarcoidosis	Valley Fever	COVID	Kawasaki's	COVID-19	Mycoplasma Pneumoniae	Chlamydia Pneumonia	Influenza A Or B	Acute Bacterial Pneumonia	Pulmonary Embolism	Acute Respiratory Distress Syndrome	Idiopathic Pneumonia Syndrome	Wegener's Granulomatosis	Goodpasture's Syndrome	Granulomatosis with polyangiitis	Goodpasture's	SLE	MIS-C	SJS	Covid-pneumonia	Viral pneumonia (adenovirus)	Atypical pneumonia	Pulmonary embolism	Fungal pneumonia
SEARCH	nejmcpc1215968.pdf	Case 33-2013: A 40-Year-Old Woman with Abdominal Pain, Weight Loss, and Anxiety about Cancer	Somatic symptom disorder (hypochondriasis), generalized anxiety disorder, and attention deficit-hyperactivity disorder.	Psychiatry	Internal Hemorrhoids	Muscle Spasms	IBS	Pancreatitis	Illness Anxiety Disorder	Somatization Disorder	GAD	Depression	Anorexia	Munchausen's Syndrome	IBS	Anxiety Disorder	Stress	Colitis	UC	Crohns	Addison's Disease	Illness Anxiety Disorder	Somatization Disorder	Factitious Disorder	Illness Anxiety Disorder	Somatic Symptom Disorder	Major Depressive Disorder	Generalized Anxiety Disorder	Psychosis	Delirium	Conversion Disorder	Factitious Disorder	Malingering	Eating Disorder	Hypochondriasis	Generalized Anxiety Disorder	Food Intolerance	OCD	Inflammatory Bowel disease	GI Malignancy
SEARCH	nejmcpc1406415.pdf	Case 23-2015: A 51-Year-Old Woman with Headache, Cognitive Impairment, and Weakness	Primary central nervous system diffuse large B-cell lymphoma, with a nongerminal-center im- munophenotype.	Neurology	Glioblastoma	Metastatic Brain Tumor	CNS Lymphoma	Brain Abscess	Tuberculosis						Glioblastoma	Metastatic Cancer To The Brain	Brain Abscess	CNS Lymphoma							Glioblastoma (GBM)	Primary CNS Lymphoma (PCNSL)	Metastatic Brain Tumor (e.g., Lung Cancer, Breast Cancer, Melanoma)	Intracranial Tuberculoma	Brain Abscess	Demyelinating Disease (e.g., Multiple Sclerosis)	Infiltrative Glioma (e.g., Diffuse Astrocytoma, Oligodendroglioma)	Low-grade Glioma			Lymphoma	GMB	Astrocytoma	Oligodendroglioma	DNET	Low grade glioma	Abcess
SEARCH	nejmcpc1707556.pdf	Case 5-2018: A 63-Year-Old Man with Confusion after Stem-Cell Transplantation	Human herpesvirus 6–related meningoenceph- alitis.	Medicine	CLL Complications	Stem Cell Transplant Rejection	ABO Incompatibility	Engraftment Syndrome	Bacterial Meningitis	Delirium	UTI	TBI	Alcohol Withdrawal/ DTs	Anemia	Medication Side Effect	Encephalitis	ABO Incompatibility	TBI	Drug Induced Thrombotic Microangiopathy	Delirium	Graft Versus Host Disease	Cytokine Release Syndrome	Hemorrhagic Side Effect From Procedure Causing Anemia	Bacterial Meningitis	Central Nervous System Infection (bacterial, Viral, Fungal)	Post-transplant Lymphoproliferative Disorder (PTLD) Of The CNS	Graft Versus Host Disease (GVHD) Of The CNS	Medication-induced Neurotoxicity	Metabolic Encephalopathy	Recurrent CLL Of The CNS	CNS Lymphoma	Metastatic Cancer To The CNS	Cerebrovascular Accident (stroke)	Traumatic Brain Injury	Human herpesvirus 6–related encephalitis	Drug/medication induced	Infectious (viral, bacterial, fungal)	Metabolic abnormalities	Cancer induced
SEARCH	nejmcpc1508550.pdf	Case 4-2016: A 58-Year-Old Woman with a Skin Ulcer, Fever, and Lymphadenopathy	Ulceroglandular tularemia.	Medicine	Ehrlichia	Typhus	MRSA	Vasculitis	Actinomycosis						Tularemia	Cat Scratch Disease	Tuberculosis	EBV	CMV	Lyme Disease	Typhus	Histiocytic Necrotizing Lymphadenitis			Anthrax	Tularemia	Plague	Sporotrichosis	Nocardiosis	Cat Scratch Disease	Fungal Infection	Atypical Mycobacterial Infection	Bacterial Infection	Viral Infection	Ulceroglandular tularemia	Rickettsia	Bartonella hensle	Sporotricosis	Mycobacterium marinum
SEARCH	nejmcpc1613462.pdf	Case 7-2017: A 73-Year-Old Man with Confusion and Recurrent Epistaxis	prostate cancer.	Internal	Hereditary Hemorrhagic Telangiectasia	End Stage Liver Disease	Pneumonia	Vasculitis							Hereditary Hemorrhagic Telangiectasia (Osler Weber Rendu)	CREST Syndrome	Ataxia-Telangetasia	Pneumonia							Hepatic Encephalopathy	Sepsis	Aspiration	Pneumonia	Congestive Heart Failure	Myocardial Infarction	Intracerebral Hemorrhage	Subdural Hematoma	Metabolic Encephalopathy	Toxic Encephalopathy	Hereditary hemorrhagic telangiectasia,	Hereditary hemorrhagic telangiectasia,	Hereditary hemorrhagic telangiectasia,	Hepatic encephalopathy	Colitis
SEARCH	nejmcpc1503831.pdf	Case 12-2016: An 8-Year-Old Boy with an Enlarging Mass in the Right Breast	Secretory carcinoma of the breast.	Pediatrics	Precocious Puberty	Breast Cancer	Cyst	Abscess	Lipoma	Fat Necrosis	Hormonal Imbalance	Androgen Insensitivity	Klinefelter's Syndrome	Kallmann Syndrome	Precocious Puberty	Premature Adrenarche	Congenital Adrenal Hyperplasia	Adrenal Tumors	Cushing Syndrome	Primary Hypothyroidism	Breast Cancer	Cyst	Abscess	Lipoma	Premature Thelarche	Gynecomastia	Granulosa Cell Tumor	Leydig Cell Tumor	Testicular Feminization	Adrenal Tumor	Exogenous Hormone Exposure	McCune-Albright Syndrome	Familial Male Precocious Puberty	Obesity	Breast cancer	Breast adenoma	Lipoma	Hemangioma	Lymphangioma	Adrenal tumor, estrogen secreting	Germ cell tumor	Gynecomastia	Klinefelter's syndrome	Androgen insensitivity
SEARCH	nejmcpc2115855.pdf	Case 12-2022: A 41-Year-Old Woman with Transient Ischemic Attack and Mitral Valve Masses	Systemic lupus erythematosus with antiphospho- lipid syndrome.	Medicine	Noninfectious Endocarditis	Systemic Lupus	Adenocarcinoma	Vasculitis							Systemic Lupus	Antiphospholipid Syndrome	Rheumatoid Arthritis	Granulomatous Disease With Polyangitis	Adenocarcinoma	HIV	Behcet's	DIC			Nonbacterial Thrombotic Endocarditis (NBTE)	Libman-Sacks Endocarditis	Infective Endocarditis	Mitral Valve Prolapse	Rheumatic Heart Disease	Autoimmune Disease (e.g., Systemic Lupus Erythematosus, Antiphospholipid Syndrome)	Malignancy	Sickle Cell Disease	Fibromuscular Dysplasia	Drug Reaction	Lupus	Endocardidits	HIV	Chronic liver disease	IVDA	APS
SEARCH	nejmcpc2211356.pdf	Case 9-2023: A 20-Year-Old Man with Shortness of Breath and Proteinuria	Systemic lupus erythematosus with membranous lupus nephritis.	Pediatrics	Pulmonary Contusion	Pulmonary Embolism	Pneumonia	ARDS	Tuberculosis	Atelectasis	Pulmonary Infarct	Aspiration	Rib Fractures	Hemothorax	Hemothorax	Pneumothorax	Pulmonary Contusion	Flail Chest	Atelectasis	Pneumonia	Rhabdomyolysis	Medication Side Effect			Pulmonary Embolism	Pulmonary Infarction	Pneumonia	Sepsis	Vasculitis	Malignancy	Connective Tissue Disease	Trauma	Drug Reaction	Genetic Disorder	Endocarditis	Pneumothorax	SLE	Pulmonary embolus	Pneumonia	Vaping injury	Covid	Pulmonary AVM	Asthma exacerbation	Ingestion/Medication Side effect
SEARCH	nejmcpc2107344.pdf	Case 21-2021: A 33-Year-Old Pregnant Woman with Fever, Abdominal Pain, and Headache	Listeria monocytogenes bacteremia resulting in loss of fetus.	Medicine	Ulcerative Colitis Flare	Anemia	Migraines	PTSD	IBD	Preeclampsia	Stress	Dehydration			Hep B	Listerosis	Toxoplasmosis	Ulcerative Colitis Flare	Anemia	Migraines	PTSD	IBD	Pre		Appendicitis	C. Difficile Colitis	Listeriosis	Sepsis	Pyelonephritis	Meningitis	Encephalitis	Intracranial Hemorrhage	HELLP Syndrome	Pre-eclampsia	Listeria infection	Torch infection	Acute HIV	COVID	FLU	Measles
SEARCH	nejmcpc1208154.pdf	Case 23-2013: A 54-Year-Old Woman with Abdominal Pain, Vomiting, and Confusion	Toxic effects of metformin.	Medicine	Acute Pancreatitis	Sepsis With Shock From Infection	Salicylate Overdose	Acute Renal Failure	Metformin Induced Lactic Acidosis	TTP	Ethylene Glycol Overdose				Acute Pancreatitis	Sepsis With Shock From Infection	Salicylate Overdose	Acute Renal Failure With CKD	Metformin Induced Lactic Acidosis	DKA	TTP	Mesenteric Ischemia	Rhabdomyolysis	Cancer With Tumor Lysis Syndrome	Diabetic Ketoacidosis (DKA)	Sepsis	Acute Pancreatitis	Ischemic Bowel	Myocardial Infarction	Intra-abdominal Bleed (e.g., Ruptured Aortic Aneurysm)	Drug Overdose	Thyroid Storm	Addisonian Crisis	Hyperosmolar Hyperglycemic State (HHS)	Metformin toxicity	Sepsis	Lactic acidosis	DKA	Pancreatitis	Mesenteric ischemia	Methanol toxicity	Rhabdomyolysis
SEARCH	nejmcpc1800322.pdf	Case 12-2018: A 30-Year-Old Woman with Cardiac Arrest	Tricyclic antidepressant overdose due to doxepin ingestion.	Emergency	Drug Overdose (TCA)	Dehydration From Alcohol Abuse	Electrolyte Effect From Alcohol	Severe Lactic Acidosis	WPW Syndrome	Sepsis From Infected Wound MRSA					TCA Overdose	Severe Dehydration	Electrolyte Abnormalities (high K, Low Mag)	Sepsis From Wound Infection	WPW Syndrome						Tricyclic Antidepressant (TCA) Overdose	Cocaine Intoxication	Opioid Intoxication	Methamphetamine Intoxication	Hypokalemia	Hyperkalemia	Hypothermia	Intracranial Hemorrhage	Myocardial Infarction	Brugada Syndrome	TCA overdose	Ventricular fibrillation	STEMI	Respiratory arrest	Narcotic overdose
SEARCH	nejmcpc2002416.pdf	Case 3-2021: A 48-Year-Old Man with Transient Vision Loss	Systemic primary amyloidosis.	Medicine	Giant Cell Arteritis	Sarcoidosis	Lymphoma								Neurosarcoidosis	Disseminated Tuberculosis	Giant Cell Arteritis	Lymphoma	Neurosyphilis	Lupus Neurovasculitis					Giant Cell Arteritis (GCA)	Takayasu Arteritis	Granulomatosis With Polyangiitis (GPA), Previously Known As Wegener's Granulomatosis	Eosinophilic Granulomatosis With Polyangiitis (EGPA), Previously Known As Churg-Strauss Syndrome	Idiopathic Sclerosing Orbital Inflammation, Or Orbital Pseudotumor	Sarcoidosis	Lymphoma	Infection	Systemic Lupus		Primary amyloidosis	Sarcoidosis	Giant cell arteritis	ANCA-associated vasculitis	Polyarteritis nodosa	IgG4-related disease	Tuberculosis	Histoplasmosis	Coccidioidomycosis	Blastomycosis
SEARCH	nejmcpc1707558.pdf	Case 39-2017: A 41-Year-Old Woman with Recurrent Chest Pain	Spontaneous coronary-artery dissection.	Cardiology	Coronary Artery Dissection	Coronary Artery Aneurysm	Antiphospholipid Antibody Syndrome								Marfan Syndrome With Coronary Artery Dissection	Methamphetamine Related Coronary Dissection	Lupus Related Coronary Vasculitis	Takayasu Vasculitis							Acute Coronary Syndrome (ACS)	Aortic Dissection	Pulmonary Embolism	Pericarditis	Myocarditis	Esophageal Spasm	Costochondritis	Pleuritis	Anxiety Attack	Hypermobile Ehlers-Danlos Syndrome (hEDS)-related Coronary Artery Dissection	Spontaneous coronary-artery dissection	Coronary vasospasm	Myocarditis	Aortic disection	Pulmonary embolism
SEARCH	nejmcpc1408595.pdf	Case 41-2015: A 14-Year-Old Boy with Immune and Liver Abnormalities	Dyskeratosis congenita (a telomere syndrome), with nodular regenerative hyperplasia of the liver, portal hypertension, hypersplenism, and immuno- deficiency.	Pediatrics	Wilson's Disease	Alpha 1 Anti-trypsin Deficiency	Autoimmune Hepatitis								Chronic Malabsorption	Celiac Disease	Autoimmune Polyglandular Syndrome								APECED (Autoimmune Polyendocrinopathy-Candidiasis-Ectodermal Dysplasia)	IPEX (Immunodeficiency, Polyendocrinopathy, Enteropathy, X-linked)	AIRE (Autoimmune Regulator) Deficiency	STAT1 (Signal Transducer And Activator Of Transcription 1) Deficiency	LRBA (LPS-Responsive BPI-Associated) Deficiency	C					Ectodermal dysplasia	Lysosomal storage disorder	Nemo deficiency	CVID	Mitochondrial disorder	Connective tissue disorder	Mucopolysaccharidosis	Autoimmune polyglandular syndrome	Wiskott Aldrich	Autoimmune hepatitis
SEARCH	nejmcpc1304051.pdf	Case 40-2013: A 36-Year-Old Man with Agitation and Paranoia	Methcathinone (bath salts) intoxication.	Emergency	Ethylene Glycol Poisoning	SSRI Withdrawal	Methamphetamine Overdose	DKA							Ethylene Glycol Poisoning	Methamphetamine Overdose	SSRI Overdose								Intoxication With Bath Salts (cathinones)	Intoxication With Other Sympathomimetic Drugs (e.g., Amphetamines, Cocaine, MDMA)	Delirium Tremens	Excited Delirium Caused By An Underlying Psychiatric Disorder	Sepsis	Meningitis Or Encephalitis	Thyroid Storm	Pheochromocytoma	Acute Intoxication With Anticholinergic Drugs	Acute Intoxication With	Bath salts intoxication	Sympathomimetic intoxication	Delirium tremens	Psychosis	Uremia	Sepsis
SEARCH	nejmcpc2004975.pdf	Case 24-2020: A 44-Year-Old Woman with Chest Pain, Dyspnea, and Shock	SARS-CoV-2 infection complicated by severe acute inflammatory cardiomyopathy and cardiogenic shock.	Medicine	COVID-19 Related Myocarditis	Respiratory Failure And ARDS From Covid-19	COVID-19 Related Coronary Occlusion	COVID-19 Related Pericarditis	COVID-19 Pneumonitis	Community Acquired Pneumonia With Covid-19 Pneumonitis					Myocarditis Related To SARS CoV 2	Pericarditis Related To SARS CoV 2	ARDS And Pneumonitis From SARS CoV 2	Coronary Obstruction With Covid19	Sepsis And Pneumonia From Covid-19	Community Acquired Pneumonia With Covid 19	Pulmonary Embolism With Covid 19				Viral Myocarditis	Acute Coronary Syndrome	Takotsubo Cardiomyopathy (stress-induced Cardiomyopathy)	Hypertrophic Cardiomyopathy	Arrhythmogenic Right Ventricular Cardiomyopathy	Myocarditis Due To Other Infectious Causes (e.g., Bacterial, Fungal)	Sarcoidosis	Chagas Disease	Lyme Disease	Medication-induced Cardiomyopathy	SARS-CoV-2 infection complicated by severe acute inflammatory cardiomyopathy and cardiogenic shock	Stress cardiomyopathy (Takatsubo)	Cytokine storm	Myocarditis with or without pericarditis	NSTEMI	DIC	ARDS	Embolism to lungs	Pericarditis
SEARCH	nejmcpc1400839.pdf	Case 16-2014: A 46-Year-Old Woman in Botswana with Postcoital Bleeding	Condylomata acuminata and a high-grade squa- mous intraepithelial lesion of the cervix. Keratinizing squamous-cell carcinoma of the vagina. High-risk human papillomavirus infection.	Obstetrics	Advanced Cervical Cancer	Cervicitis	Abnormal Uterine Bleeding								Advanced Cervical Cancer With HIV	Cervicitis	Abnormal Uterine Bleeding	Pelvic Inflammatory Disease							Invasive Squamous Cell Carcinoma Of The Cervix	Invasive Squamous Cell Carcinoma Of The Vagina	Invasive Squamous Cell Carcinoma Of The Vulva	Cervical Intraepithelial Neoplasia (CIN) III	Vaginal Intraepithelial Neoplasia (VAIN) III	Vulvar Intraepithelial Neoplasia (VIN) III	Human Papillomavirus (HPV) Infection	Syphilis	Chancroid	Lymphogranuloma	Invasive vaginal carcinoma Stage II	High grade squamous epithelial lesion of the cervix	Vaginitis	Endometrial hyperplasia or carcinoma	Uterine Leiomyoma
SEARCH	nejmcpc2027090.pdf	Case 10-2021: A 70-Year-Old Man with Depressed Mood, Unsteady Gait, and Urinary Incontinence	Normal pressure hydrocephalus.	Psychiatry	Normal Pressure Hydrocephalous	Stroke	Major Depressive Disorder	Parksinsons Disease	Medication Induced	Vitamin Deficiency	Post Concussive Syndrome	ALS	Encephalitis		Parkinson Disease	Spinal Stenosis	Stroke	Post Concussive Syndrome	Medication Induced	Psychiatric Disease- Major Depressive Disorder					Normal Pressure Hydrocephalus	Parkinson's Disease	Vascular Parkinsonism	Dementia With Lewy Bodies	Progressive Supranuclear Palsy	Corticobasal Degeneration	Frontotemporal Dementia	Alzheimer's Disease	Mixed Dementia	Medication-induced Parkinsonism	Normal Pressure Hydrocephalus	Bipolar Depression	Dementia - Vascular	Parkinson's Disease	Neurosyphilis
SEARCH	nejmcpc1916254.pdf	Case 13-2020: A 29-Year-Old Man with High Blood Pressure, Renal Insufficiency,	Crescentic IgA nephropathy.	Medicine	IgA Nephropathy	Nephrotic Syndrome	Medication Induced	Genetic Cause Of Renal Failure							IgA Nephropathy	Nephrotic Syndrome	Genetic Component Of Renal Failure	AKI From ATN	Hypertensive Nephropathy						IgA Nephropathy	Membranoproliferative Glomerulonephritis (MPGN)	Focal Segmental Glomerulosclerosis (FSGS)	Membranous Nephropathy	Diabetic Nephropathy	Lupus Nephritis	Alport Syndrome	Thin Basement Membrane Nephropathy	ANCA-associated Vasculitis	Goodpasture Syndrome	C3 glomerulopathy	IgA nephropathy	Alport syndrome	Post infectious glomerulonephritis	ANCA vasculitis	Lupus nephritis	Tubular necrosis	Glomerular disease	Vascular disease	Interstitial nephritis
SEARCH	nejmcpc1403307.pdf	Case 29-2014: A 60-Year-Old Woman with Syncope	Acute massive pulmonary embolism with clot in transit through the right atrium and residual deep venous thrombosis.	Emergency	Acute Pulmonary Embolism	Acute Myocardial Infarction	DVT								Pulmonary Embolism	Acute Myocardial Infarction	DVT	Infection/pnemonia							Acute Pulmonary Embolism	Chronic Thromboembolic Pulmonary Hypertension	Right Heart Failure Secondary To Pulmonary Embolism	Atrial Fibrillation	Myocardial Infarction	Hypoxia	Hypercapnia	Metabolic Acidosis	Sepsis	Diabetic Ketoacidosis	Pulmonary Embolism	AMI	Plueral effusion	Pneumothorax	Syncope
SEARCH	nejmcpc2027083.pdf	Case 40-2020: A 24-Year-Old Man with Headache and Covid-19	Cryptococcal meningoencephalitis and advanced human immunodeficiency virus infection.	Medicine	Covid With Cavernous Sinus Thrombosis	Bacterial Meningitis	Viral Meningitis	HIV With Cryptococcal Meningitis	Encephalitis						Covid With Cavernous Sinus Thrombosis	Bacterial Meningitis	Viral Meningitis, Herpes	HIV With Cryptococcal Meningitis	Encephalitis	Malignancy With Meninges Involvement					Idiopathic Intracranial Hypertension (IIH)	Cerebral Venous Sinus Thrombosis (CVST)	Meningitis	Encephalitis	Brain Abscess	Subarachnoid Hemorrhage	Intracerebral Hemorrhage	Guillain-Barre Syndrome	Miller Fisher Syndrome	Lyme Disease	Cryptococcal meningoencephalitis	COVID 10	Disseminated lyme	Syphilis	Tuberculosis	Cysticerocosis	Toxoplasmosis	Chagas	Histomplasmosis	Coccidiodomcosis
SEARCH	nejmcpc2100276.pdf	Case 12-2021: A 78-Year-Old Man with a Rash on the Scalp and Face	Varicella–zoster virus infection.	Ophthalmology	Herpes Zoster Ophthalmicus	Staph Infection With Eye Involvement	Impetigo	Drug Hypersensitivity Reaction	Giant Cell Arteritis	Herpes Simplex Infection					Herpes Zoster Ophthalmicus	Staphylococcus Skin Infection With Eye Involvement	Impetigo	Herpes Simplex Infection With Kerititis	Giant Cell Arteritis	Drug Hypersensitivity Reaction	Other Allergic Reaction	Auto Immune Lupus			(Most Likely) Invasive Zygomycosis (mucormycosis)	(2nd Most Likely) Herpes Zoster Ophthalmicus (HZO) With Secondary Bacterial Infection	(3rd Most Likely) Orbital Cellulitis	(4th Most Likely) Preseptal Cellulitis	(5th Most Likely) Allergic Contact Dermatitis	(6th Most Likely) Herpes Simplex Virus	(7th Most				Varicella–zoster virus infection	Herpez opthalmalicus	Cellulitis	Orbital cellulitis	Temporal arteritis
SEARCH	nejmcpc2211363.pdf	Case 39-2022: A 31-Year-Old Woman with Postpartum Abdominal Pain and Fever	Hepatic adenoma.	Obstetrics	Perinephric Abscess	Infected Uretral Stone	Group B Streptococcus UTI	Intraabdominal Abscess	Lower GI Bleeding						Acute Pyelonephritis / Perinephric Abscess	Infected Kidney Stone	Viral Infection	Cystitis	Chorioamnionitis						Liver Hemangioma	Hepatic Adenoma	Hepatocellular Carcinoma	Metastatic Tumor	Inflammatory Pseudotumor	Abscess	Hematoma	Granuloma	Biliary Cystadenoma	Cholangiocarcinoma	Rupture of Hepatic Adenoma hemorrhagic type	Pyelonephritis	Endometritis	Intrabdominal hematoma	Hepatocellular carcinoma
SEARCH	nejmcpc1602815.pdf	Case 25-2016: A 33-Year-Old Man with Rectal Pain and Bleeding	Syphilitic proctitis.	Medicine	Crohn's Disease	Anal Fissure	Hemorrhoids	Proctitis	Rectal Cancer						Crohn's Disease	Anal Fissure	Hemorrhoids	Anal Fistula	Proctitis	Perianal Abscess	Ischemic Colitis	Herpes Simplex Proctitis	C Dif Colitis		Anal Fissure	Hemorrhoids	Inflammatory Bowel Disease (IBD)	Colorectal Cancer	Sexually Transmitted Infection (STI)	Anal Fistula	Rectal Prolapse	Solitary Rectal Ulcer Syndrome	Trauma To The Anus Or Rectum	Foreign Body In The Rectum	Syphilitic proctitis	Crohn's disease	LGV	Neisseria gonorrhoeae	Chlamydia	Cancer	Amyloid	Proctitis	Hemorrhoids	Anal fissures
SEARCH	nejmcpc2002415.pdf	Case 34-2020: A 74-Year-Old Man with Chronic Kidney Disease	IgG4-related disease, with tubulointerstitial ne- phritis, membranous nephropathy, and inflam- matory pseudotumor involving the lacrimal gland.	Radiology	Sjogren's Syndrome	Tubulointerstitial Nephritis	Membranous Nephropathy	Lupus Nephritis							Sjogren's Syndrome	Tubulointerstitial Nephritis	Membranous Glomerulonephritis	Lupus Nephritis	Polycystic Kidney	Other Autoimmune Nephritis					IgG4-related Disease (IgG4-RD)	Sjögren's Syndrome	Sarcoidosis	Systemic Lupus Erythematosus (SLE)	Granulomatosis With Polyangiitis (GPA), Previously Known As Wegener's Granulomatosis	Eosinophilic Granulomatosis With Polyangiitis (EGPA), Previously Known As Churg-Strauss Syndrome	Microscopic Polyangiitis (MPA)	I			IgG4 related disease	SLE	Medication induced tubulointerstitial nephritis	Sarcoidosis	Sjogren's syndrome	Mycobacterium or other infection
SEARCH	nejmcpc2027089.pdf	Case 6-2021: A 65-Year-Old Man with Eye Pain and Decreased Vision	Lymphoplasmacytic lymphoma of the central ner- vous system (Bing–Neel syndrome).	Neurology	Acute Arterial Occlusion	Optic Neuritis	Hyperviscosity/ Related To Waldenström’s Macroglobulinemia	Stroke	Cancer/mass	Giant Cell Arteritis	Drug Induced				Central Vein Occlusion	Arterial Occlusion	Stroke	Optic Neuritis	Giant Cell Arteritis	Drug Induced Vision Loss					Idiopathic Demyelinating Optic Neuritis	Infectious Optic Neuritis	Infiltrative Optic Neuritis	Ischemic Optic Neuropathy	Compressive Optic Neuropathy	Toxic Optic Neuropathy	Hereditary Optic Neuropathy	Nutritional Optic Neuropathy	Drug-Induced Optic Neuropathy	Radiation-Induced Optic Neuropathy	Waldenstrom CNS invasion	NMO	MOG	Infectious optic neuritis	Giant cell arteritis	TB	Sarcoid
SEARCH	nejmcpc1302331.pdf	Case 7-2014: A 27-Year-Old Man with Diarrhea, Fatigue, and Eosinophilia	Idiopathic hypereosinophilic syndrome.	Medicine	Parasitic Syndrome	Hypereosinophilic Syndrome	Malignancy	Churg Strauss Syndrome							Hypereosinophilic Syndrome	Parasitic Infection	Allergic Reaction	Malignancy	Churg Strauss Syndrome						Hypereosinophilic Syndrome (HES)	Lymphoma	Allergic Bronchopulmonary Aspergillosis (ABPA)	Strongyloidiasis	Drug Reaction	Idiopathic Eosinophilic Pneumonia	Churg-Strauss Syndrome	Eosinophilic Granulomatosis With Polyangiitis (EGPA)	Acute Lymphoblastic Leukemia (ALL)	Graft-versus-host Disease (GVHD)	Idiopathic hypereosinophilic syndrome	Chronic eosinophilic leukemia	Strongyloides infection	Schistosoma infection	Lymphoma	Sarcoidosis	Eosinophilic synovitis	Vasculitis
SEARCH	nejmcpc1610100.pdf	Case 5-2017: A 19-Year-Old Man with Hematuria and a Retroperitoneal Mass	Castleman’s disease, hyaline-vascular type.	Urology	Retroperitoneal Hematoma	Retroperitoneal Malignancy	Retroperitoneal Abscess								Retroperitoneal Hematoma	Retroperitoneal Tumor	Retroperitoneal Abscess/infection	Retroperitoneal Cyst	Retroperitoneal Sarcoma	Retroperitoneal Lymphoma					Extragonadal Germ Cell Tumor	Desmoid Tumor	Lymphoma/leukemia	Sarcoma (e.g., Fibrosarcoma, Leiomyosarcoma)	Neuroblastoma/ganglioneuroma	Adrenal Rest Tumor	Inflammatory/infectious Mass (e.g., Abscess)	Vascular Malformation	Metastasis From Another Primary Malignancy	Other Rare	Castleman's disease	Sarcoma	Germ-cell tumor	Lymphoma	Benin tumor	Hematoma	Tuberculosis
SEARCH	nejmcpc2027088.pdf	Case 4-2021: A 70-Year-Old Woman with Dyspnea on Exertion and Abnormal Findings on Chest Imaging	Diffuse idiopathic pulmonary neuroendocrine cell hyperplasia.	Medicine	Interstitial Lung Disease	Autoimmune Lung Disease	Sarcoid	Lung Cancer	Obstructive Lung Disease	Pulmonary Hypertension	TB	Lupus	Pulmonary Fibrosis	Connective Tissue Disease	ILD	Pulmonary Fibrosis	Malignancy	Sarcoid	Obstructive Lung Disease	TB	Vasculitis	Pulmonary Hypertension	Lupus	Hypersensitivity Pneumonitis	Chronic Hypersensitivity Pneumonitis	Chronic Eosinophilic Pneumonia	Granulomatosis With Polyangiitis (GPA), Formerly Known As Wegener's Granulomatosis	Hypereosinophilic Syndrome	Churg-Strauss Syndrome	Asthma	Nonspecific Interstitial Pneumonia	Lymphangioleiomyomatosis	Pulmonary Langerhans Cell Histiocytosis	Bronchiolitis Obliterans Organizing Pneumonia	Diffuse idiopathic pulmonary neuroendocrine cell hyperplasia	Interstitial lung disease	Reactive airway disease/asthma	Congestive heart failure	Hypersensitivity pneumonitis	Allergic bronchopulmonary aspergillosis	Eosinophilic granulomatosis with polyangiitis	Bronchiectasis
SEARCH	nejmcpc1314241.pdf	Case 5-2015: A 69-Year-Old Woman with Recurrent Skin Lesions after Treatment for Lymphoma	Lymphomatoid papulosis.	Dermatology	Cutaneous T Cell Lymphoma	Cutaneous B Cell Lymphoma	Chemotherapy Related Rash	Pemphigus	EBV	Sarcoid	Lupus	Vasculitis	HSV	HIV	Lymphamatoid Papulosis	Cutaneous Lymphoma	EBV	Herpesvirus	Chemotherapy Related Rash	Pemphigus	Vasculitis	Lupus	Sarcoid	HIV	Cutaneous ALCL, CD30+, ALK-negative, Transformed From Lymphomatoid Papulosis	Lymphomatoid Papulosis	Recurrent Cutaneous Squamous Cell Carcinoma	Recurrent Cutaneous Basal Cell Carcinoma	Metastatic Cutaneous Malignancy (e.g., Breast Cancer)	Infection (e.g., Bacterial, Fungal)	Granulomatous Disease (e.g., Sarcoidosis)	Autoimmune			Lymphomatoid Papulosis	Cutaneous ALCL	Other Cutaneous Lymphoma	Pityriasis Lichenoides Chronica	Viral etiology (HSV, VZV)	Reactive Lymphoid Hyperplasia secondary to medication or chemo
SEARCH	nejmcpc1710564.pdf	Case 35-2017: A 57-Year-Old Woman with Hypoesthesia and Weakness in the Legs and Arms	Copper deficiency myelopathy.	Neurology	Guillen Barre Syndrome	Myasthenia Gravis	West Nile Transverse Myelitis	Lambert Eaton Syndrome							Motor Neuron Disease	GBS	Myasthenia Gravis	Paraneoplastic Syndrome From Malignancy	Transverse Myelitis Secondary To Virus	Autoimmune Myelitis					Chronic Inflammatory Demyelinating Polyneuropathy (CIDP)	Multifocal Motor Neuropathy (MMN)	Anti-MAG Neuropathy	B12 Deficiency	Lyme Disease	Neurosarcoidosis	HIV	HTLV-1	Paraneoplastic Neuropathy	Hereditary Neuropathy	CIDP	Spinal dural AVM	B12 defeciency	Copper defeciency	Vit E defeciency	B9 defeciency
SEARCH	nejmcpc1707557.pdf	Case 34-2017: A 76-Year-Old Man with Fever, Weight Loss, and Weakness	West Nile virus encephalitis.	Neurology	Encephalitis- Fungal	Encephalitis- Bacterial	Autoimmunue Encephalitis	Stroke	Acute Renal Failure	Sepsis					Encephalitis-fungal	Encephalitis- Bacterial	Encephalitis- Viral	TB Meningitis	Guillain Barre Syndrome	Brain Tumor	Stroke				Viral Encephalitis (HSV, CMV, EBV, VZV, Others)	West Nile Virus	Rickettsial Infection	Lyme Disease	Rocky Mountain Spotted Fever	Ehrlichiosis	Leptospirosis	Colorado Tick Fever	Brucellosis	Central Nervous System Tuberculosis	Viral encephalitis (WNV, EEV,CMV, VZV	Autoimmune encephalitis	Paranoplastic encephalitis	CJD	Fungal meningitis	Bacterial meningitis
SEARCH	nejmcpc1512452.pdf	Case 9-2016: A 29-Year-Old Man with Dyspnea and Chest Pain	Pulmonary embolism and an intracardiac mass due to a metastatic germ-cell tumor.	Medicine	PE With RV Strain	Mural Thrombus	Malignancy	Autoimmune Disease	Antiphospholipid Syndrome	Cardiac Mass	AKI Secondary To NSAID Usage				PE With RV Strain	Mural Thrombus	Cardiac Tumor	Cardiac Malignancy	Metastatic Disease	Sarcoma	Lymphoma	Vegetation	Autoimmune Disease	Antiphospholipid Syndrome	Right Heart Mass, Most Likely A Vegetation	Pulmonary Embolism	Infective Endocarditis	Rheumatic Heart Disease	Tricuspid Valve Disease	Pulmonary Artery Sarcoma	Atrial Myxoma	Fibroelastoma	Papillary Fibroelastoma	Metastatic Tumor	Pulmonary embolism with large intracardiac mass	Venous thromboembolism	Endocarditis	Benign cardiac tumors	Malignant cardiac tumors
SEARCH	nejmcpc2201249.pdf	Case 4-2023: A 56-Year-Old Man with Abnormal Results on Liver Testing	Primary biliary cholangitis with portopulmo- nary hypertension.	Medicine	Primary Biliary Cholangitis	End Stage Liver Disease	Autoimmune Hepatitis	Systemic Lupus	NAFLD	Hepatitis B Or C					Primary Biliary Cirrhosis	Autoimmune Hepatitis	Systemic Lupus	Other Autoimmune Disorder Such As MCTD, CREST	Viral Hepatitis B, C, D/E	NAFLD	Cryptogenic Cirrhosis				Primary Biliary Cholangitis	Alcoholic Liver Disease	Hepatitis C	Nonalcoholic Steatohepatitis	Autoimmune Hepatitis	Alpha-1 Antitrypsin Deficiency	Hemochromatosis	Wilson Disease	Budd-Chiari Syndrome	Hepatocellular Carcinoma	Primary biliary cholangitis with portopulmo- nary hypertension.	HCV infection	Autoimmune Hepatitis	Alcoholic liver disease	Hemochromatosis	Drug induced liver injury	Budd-Chiari syndrome	Hepatocellular carcinoma	Wilson Disease
SEARCH	nejmcpc1406191.pdf	Case 32-2014: A 78-Year-Old Woman with Chronic Sore Throat and a Tonsillar Mass	Oropharyngeal and laryngeal histoplasmosis.	Infectious	Oropharyngeal Cancer	Peritonsillar Abscess	Lymphoma	Streptococcal Infection	Fungal Throat Infection	Sporothrichosis	Herpesvirus	HIV	HPV	Lichen Planus	Oropharyngeal Cancer	Peritonsillar Abscess	Herpesvirus Infection	Lymphoma	Fungal Throat Infection	Sporothrichosis	Coxsackievirus	HIV	HPV	Resistant Streptococcal Infection	Squamous Cell Carcinoma Of The Oropharynx	Non-Hodgkin's Lymphoma	Atypical Mycobacterial Infection	Deep Fungal Infection (e.g., Histoplasmosis, Blastomycosis, Coccidioidomycosis)	Granulomatosis With Polyangiitis (GPA), Formerly Known As Wegener's Granulomatosis	Invasive Fungal Infection (e.g., Mucormycosis, Aspergillosis					Fungal infection Histoplasmosis	TB	Malignancy	Other fungal infections	Bacterial infection	Viral infection HIV	VZV	HSV	Coxsackie	Autoimmune disease sequela
SEARCH	nejmcpc2115846.pdf	Case 9-2022: A 56-Year-Old Woman with Fever, Myalgias, Diarrhea, and Cough	Anaplasmosis.	Medicine	Tickborne Illness	Ehrlichiosis	Anaplasmosis	Babesiosis	Lyme Disease	Hepatitis	Cat Scratch Disease	Toxoplasmosis	Lymphoma	Leukemia	Tickborne Illness	Ehrlichiosis	Anaplasmosis	Babesiosis	Lyme Disease	Jamestown Canyon Virus	Powassan Virus	Toxoplasmosis	Cat Scratch Disease	Lymphoma	COVID-19 (despite 2 Negative PCR Tests, FALSE Negative Rate Is Estimated To Be 20%)	Non-COVID Viral Illness (most Likely Due To An Enterovirus)	Bacterial Pneumonia	Mycoplasma Pneumonia	Legionella Pneumonia	Community Acquired Pneumonia	Sepsis	Meningitis	Encephalitis	Systemic Inflammatory Response Syndrome (SIRS)	Anaplasmosis	Legionella	Strep pneumoniae	Covid19	Lyme disease	Babesiosis	Ehrlichiosis	HIV	CMV	EBV
SEARCH	nejmcpc2004977.pdf	Case 25-2020: A 47-Year-Old Woman with a Lung Mass	Pneumonia due to severe acute respiratory syn- drome coronavirus 2 (SARS-CoV-2) infection.	Radiology	Viral Pneumonia Secondary To COVID	Bacterial Pneumonia	Tuberculosis	Pulmonary Embolism With Pulmonary Infarction	Parasites	Malignancy					COOP	Viral Pneumonia Due To COVID	Pulmonary Infarction Sec To Acute PE	Invasive Mucormycosis	Bacterial Pneumonia	Pulmonary TB	Invasive Aspergillosis	Septic Embolism	Pulmonary Paracoccidioidomycosis.	Pulmonary Histoplasmosis	COVID-19	Other Viral Pneumonia	Mycoplasma Pneumonia	Bacterial Pneumonia	Fungal Pneumonia	Lung Cancer	Lymphoma	Sarcoidosis	Wegener's Granulomatosis	Churg-Strauss Syndrome	Pneumonia due to severe acute respiratory syn- drome coronavirus 2 (SARS-CoV-2) infection	Bacterial pneumonia	Interstitial pneumonia	Organizing pneumonia or COP	Chronic eosinophilic pneumonia	Sarcoidosis	Lymphoma	Lung cancer	Fungal pneumonia	Pulmonary edema or atelectasis
SEARCH	nejmcpc1404517.pdf	Case 31-2014: A 50-Year-Old Man with Back Pain, Fatigue, Weight Loss, and Knee Swelling	Ankylosing spondylitis (HLA-B27–negative).	Medicine	Bacterial Osteomyelitis	Tubercular Osteomyelitis	Disseminated Malignancy								Bacterial Osteomyelitis	Vertebral Abscess	Epidural Abscess	Tubercular Osteomyelitis	Malignancy						Diskitis-osteomyelitis	Vertebral Fracture With Pseudoarthrosis	Malignancy (e.g., Multiple Myeloma, Lymphoma, Metastatic Cancer)	Degenerative Spine Disease	Spondyloarthropathy (e.g., Ankylosing Spondylitis)	Infectious Arthritis (e.g., Septic Arthritis, Lyme Disease)	Autoimmune Disease (e.g., Rheumatoid Arthritis, Systemic				Ankylosing spondylosis	Other inflammatory arthritis	Diskitis	Spinal osteomyelitis	Metastatic cancer to spine	Primary bone tumour
SEARCH	nejmcpc1400843.pdf	Case 26-2015: A 9-Month-Old Girl with Recurrent Fevers	Septic arthritis of the hip.	Emergency	Viral Bronchitis	Acute Streptococcal Pharyngitis	Mycoplasma Pneumonia	Bacterial Pneumonia							Kawasaki Disease	Viral Bronchitis Or Pneumonia	Mycoplasma Pneumonia	Bacterial Pneumonia	Streptooccal Pharyngitis						Urinary Tract Infection	Occult Bacteremia	Systemic Viral Illness	PFAPA Syndrome (periodic Fever, Aphthous Stomatitis, Pharyngitis, And Adenitis)	Kawasaki Disease	Juvenile Idiopathic Arthritis	Malignancy	Autoimmune Disease	Inflammatory Bowel Disease	Metabolic Disorder	Septic arthritis	Osteomyelitis	Fever of unknown origin	Recurrent viral syndrome	Bacteremia
SEARCH	nejmcpc2107358.pdf	Case 40-2021: A 9-Year-Old Boy with Transient Weakness, Facial Droop, and Slurred Speech	Moyamoya disease.	Neurology	Conversion Disorder	Functional Seizures	Anxiety Disorder	Functional Movement Disorders							Conversion Disorder	Functional Non Epileptic Seizures	Anxiety Disorder								Transient Ischemic Attack (TIA)	Todd's Paresis	Acute Stroke	Conversion Disorder	Functional Neurological Disorder	Complicated Migraine	Alternating Hemiplegia Of Childhood	Postictal Paralysis	Hemiplegic Migraine	Hypoglycemia	Moya Moya	Stroke/TIA	Todds Paralysis	Motor tic disorder	Migraine
SEARCH	nejmcpc1215969.pdf	Case 18-2013: A 32-Year-Old Woman with Recurrent Episodes of Altered Consciousness	Oligoastrocytoma, WHO grade II of IV, associated with temporal-lobe seizures and ictal asystole (arrhythmogenic epilepsy).	Neurology	Oligodendroglioma	Astrocytoma	Glioblastoma Multiforme								Oligodendroglioma	Astrocytoma	Glioblastoma Multiforme								Complex Partial Seizures With Secondary Generalization	Low-grade Glioma	DNET (dysembryoplastic Neuroepithelial Tumor)	Ganglioglioma	Oligodendroglioma	Astrocytoma	Metastatic Brain Tumor	Abscess	Tuberculoma	Vascular Malformation	Temporal lobe seizures 2/2 tumor	GBM	Oliogo	Astrocytoma	DNET	Lymphoma
SEARCH	nejmcpc2115849.pdf	Case 16-2022: A 55-Year-Old Man with Fevers, Night Sweats, and a Mediastinal Mass	Idiopathic multicentric Castleman’s disease.	Medicine	Sarcoid	Amyloid	Infectious	Covid	Castlemans	Sle	RA	Malignancy	Igg4	TB	Castleman	Sarcoid	Sle	Sarcoid	TB	Malignancy	Amyloid	HIV	Covid	Igg4	Castleman Disease (CD) - A Rare Lymphoproliferative Disorder That Can Cause Lymph Node Enlargement And Systemic Symptoms	Lymphoma - A Type Of Cancer That Affects The Lymphatic System	Sarcoidosis - A Chronic Inflammatory Disease That Can Affect Multiple Organs In The Body	Tuberculosis - An Infectious Disease That Is Caused By The Bacterium Mycobacterium Tuberculosis	Histoplasmosis - A Fungal Infection That Is Caused By The Fungus Histoplasma Capsulatum	Coc					Idiopathic multicentric Castle's disease	Cancer	Mycobacterium TB	Borrelia burgdorferi	Sarcoidosis	Amyloidosis	Lupus	RA	Sjogrens syndrome	Hemophagocytic Lymphohistiocytosis
SEARCH	nejmcpc2201247.pdf	Case 26-2022: A 48-Year-Old Woman with Cystic Lung Disease metastasis.	Langerhans-cell histiocytosis of the lung and liver.	Medicine	Sarcoid	Autoimmune	Malignancy	Pott's	Lymphoma	Sepsis					Malignancy	Lymphoma	Sarcoidosis	HCC	Sepsis	Autoimmune Disease					Granulomatosis With Polyangiitis (GPA), Previously Known As Wegener's Granulomatosis	Chronic Granulomatous Disease	Bronchocentric Granulomatosis	Eosinophilic Granulomatosis With Polyangiitis (EGPA), Previously Known As Churg-Strauss Syndrome	Hypereosinophilic Syndrome	Sarcoidosis	Lymphoma	Metastatic Cancer	Aspergillosis	Tuberculosis	Langerhans-cell histiocytosis.	Diffuse Cystic Lung Disease	Sarcoidosis	Tuberculosis	Hypersensitivity pneumonitis	Birt–Hogg–Dubé syndrome	Cancer	Lymphocytic interstitial pneumonia	Chronic eosinophilic pneumonia
SEARCH	nejmcpc1406663.pdf	Case 31-2015: A 29-Year-Old Man with Thymoma, Diarrhea, and Weight Loss	Thymoma (types B2 and B3, clinical stage 4A), with associated cellular and humoral immuno- deficiency (Good’s syndrome), autoimmune enter- opathy, and pure red-cell aplasia.	Medicine	Metastatic Thymoma	Malignancy	Colon Cancer	Autoimmune Disease	Medication Side Effect	Hypothyroidism	Sepsis				Metastatic Thymoma	Mg	Malignancy	Crohn	Colitis	Colon Cancer					Infectious Diarrhea	Antibiotic-associated Diarrhea	C. Difficile Infection	Drug-induced Diarrhea	Inflammatory Bowel Disease	Celiac Disease	Irritable Bowel Syndrome	Malabsorption	Endocrine Disorder (e.g., Hyperthyroidism)	Malignancy-associated Diarrhea	Thymoma associated autoimmunity	Colitis	Metastatic thymoma	Autoimmune enteropathy	Good syndrome	Diarrhea due to systemic drug therapy	Immunodeficiency	Red cell aplasia	Infectious diarrhea	Non-infectious diarrhea
SEARCH	nejmcpc2027096.pdf	Case 31-2021: A 21-Year-Old Man with Sore Throat, Epistaxis, and Oropharyngeal Petechiae	Severe acquired aplastic anemia after infection with severe acute respiratory syndrome corona- virus 2.	Medicine	COVID Vasculitis	COVID Thrombocytopenia	HSP Vasculitis	IgA Vasculitis	Malignancy	Lymphoma	Strep	Parvo B19			Aplastic Anemia	Leukemia	Covid Assoc Vasculitis	Covid Assoc Anemia	Lymphoma	Myelofibrosis	Parvo	Strep	Fanconi	Vasculitis	Evan's Syndrome	Aplastic Anemia	ITP	Systemic Lupus Erythematosus	Thrombotic Thrombocytopenic Purpura	Disseminated Intravascular Coagulation	Heparin-induced Thrombocytopenia	HIT	Severe Aplastic Anemia	Sickle Cell Anemia With Aplastic Crisis	Severe acquired aplastic anemia after infection with severe acute respiratory syndrome corona- virus 2	Autoimminue hemolytic anemia	ITP/TTP	Malignancy (leukemia/lymphoma)	Other viral associated aplastic anemia
SEARCH	nejmcpc1410939.pdf	Case 2-2015: A 25-Year-Old Man with Abdominal Pain, Syncope, and Hypotension	Acute anaphylaxis due to a hepatic hydatid cyst caused by Echinococcus granulosus.	Medicine	Aortic Dissection	Meningitis	AAA Rupture	Cauda Equina Syndrome	Pheochromocytoma	Serotonin Crisis					Cardiogenic Shock	Hypovolemic Shock	Aortic Dissection	Pituitary Crisis	Pheochromocytoma	Meningitis					Anaphylactic Shock	Sepsis	Acute Abdomen With Or Without Hypovolemic Shock	Cardiogenic Shock	Neurogenic Shock	Adrenal Insufficiency	Hypothyroidism	Hypoglycemia	Factitious Disorder/Munchausen Syndrome	Intoxication (including Drug Overdose)	E. granulosus with hydatid cyst rupture with anaphylaxis	Septic shock	Aortic dissection	Carcinoid	Pheochromocytoma	Cardiogenic shock	HOCM	Acute abdomen with peritonitis	MCAS/autoimmune disorder	Malignancy
SEARCH	nejmcpc1409839.pdf	Case 9-2015: A 31-Year-Old Man with Personality Changes and Progressive Neurologic Decline	Frontotemporal lobar degeneration with tau-posi- tive inclusions (Pick’s disease subtype) due to a Gly389Arg MAPT mutation, resulting in the be- havioral variant of frontotemporal dementia with parkinsonism.	Neurology	Huntingtons Disease	Parkinson’s Disease	Multiple Sclerosis	Cystercercosis	West Bike Encephalitis	ALS					Huntingtons Disease	Parkinson’s Disease	Cystercercosis	Pheochromocytoma	Multiple Sclerosis	Neuroleptic Malignant Syndrome	Pituitary Apoplexy				Frontotemporal Dementia (FTD)	FTD With Parkinsonism Linked To Chromosome 17 (FTDP-17)	Pick's Disease	Alzheimer's Disease	Vascular Dementia	Lewy Body Dementia	Creutzfeldt-Jakob Disease	Huntington's Disease	Progressive Supranuclear Palsy (PSP)	Corticobasal Degeneration (CBD)	FTD behavioral variant	Kulver Bucy	Alzheimers	Corticobasal degen	Hunningtons	LBD
SEARCH	nejmcpc1916251.pdf	Case 41-2020: A 62-Year-Old Man with Memory Loss and Odd Behavior	Frontotemporal lobar degeneration with tau- positive inclusions (FTLD-tau) consistent with Pick’s disease.	Neurology	Parkinsons	Alzheimers	Multiple Sclerosis	Lymphoma							Encephalitis	Tertiary Syphilis	Cystercercosis	Multiple Sclerosis	Alzheimer’s	Parkinson’s					Behavioral Variant Frontotemporal Dementia	Semantic Variant Primary Progressive Aphasia	Logopenic Variant Primary Progressive Aphasia	Alzheimer's Disease	Dementia With Lewy Bodies	Vascular Dementia	Parkinson's Disease Dementia	Normal Pressure Hydrocephalus	Chronic Traumatic Encephalopathy	Limbic-predominant Age-related TDP-43 Encephalopathy (LATE)	Picks Disease, FTD	Vascular Dementia	Alzheimers Disease	CJD	Huntington Disease	Normal Pressure Hydrocephalus	Lewy body Disease	Progressive Supranuclear Palsy	HIV	Syphilis
SEARCH	nejmcpc1415757.pdf	Case 19-2015: A 71-Year-Old Man with Chest Pain and Shortness of Breath	Perforation of the right ventricular wall by an implantable cardioverter–defibrillator lead.	Medicine	Ventricular Rupture 2nd ICD/Pacemaker Lead	ICD/Pacemaker Lead Misplacement	Myocardial Infarction From ICD Lead Placement	Pericarditis	Myocardial Infarction From Coronary Thrombus	Coronary Artery Aneursym	Ascending Aortic Aneurysm	Aortic Arch Aneurysm	Pulmonary Embolism	Non Cardiac Chest Pain	Ventricular Rupture 2nd To ICD Lead Placement	Myocardial Injury 2nd To ICD Lead Placement	Pericarditis	Pneumothorax From ICD Placment	Myocardial Infarction From Coronary Thrombus	Ascending Aortic Aneurysm From Lead Placement	Pulmonary Embolism From Pacemaker Insertion	Infection From ICD Implantation	ICD Lead Misplacement (e.g., In Pulmonary Artery Or Vein)	ICD/Pacemaker Generator Erosion	Myocardial Infarction	Pericarditis	ICD Lead Perforation	Pneumothorax	Pleural Effusion	Esophageal Rupture	Aortic Dissection	Costochondritis	Peptic Ulcer Disease	Pancreatitis	Perforation of the right ventricular wall by an implantable cardioverter–defibrillator lead	Myocardial infarction	Pleural effusion	Pericarditis	Pneumothorax	Aneurysm	Infection from ICD implantation	Pericarditis	Pulmonary embolism	CHF
SEARCH	nejmcpc2300896.pdf	Case 13-2023: A 25-Year-Old Woman with Abdominal Pain and Jerking Movements	Factitious disorder.	Medicine	AIP Flare	DIC	Tardive Dyskinesia	Porphyria Cutanea Tarda	Lupus	SIRS					AIP Flare	Hereditary Coporphyria	DIC	Tardive Dyskinesia	Lymphoma	Lupus	SIRS				Factitious Disorder	Somatoform Disorder	Drug-seeking Behavior	Conversion Disorder	Munchausen Syndrome	Other Psychiatric Disorder	Systemic Inflammatory Response Syndrome	Sepsis	Other Infectious Or Inflammatory Process	Other Medical Condition	Factitious disorder	Intraabdominal Infection	Pancreatitis	Withdrawal syndrome	Heavy metal poisoning	Sepsis
SEARCH	nejmcpc1613468.pdf	Case 40-2016: A 14-Month-Old Girl with Recurrent Vomiting	hereditary hemorrhagic telangiectasia, compli-	Pediatrics	CSF Flow Obstruction From Agenesis Canal 3rd - 4th Ventricle	CSF Flow Obstruction From Tumor - Neuroblastoma	CSF Flow Obstruction - Agenesis 4th Ventricle	Inborn Error Of Metabolism - Galactosemia	CSF Flow Obstruction - Agenesis 3rd Ventricle	Inborn Error Of Metabolism - Pyruvate Kinase Deficiency	CSF Flow Obstruction Tumor - Retinoblastoma	CSF Flow Obstruction Tumor - Hamartoma	CSF Flow Obstruction Tumor - Lymphoma	CSF Flow Obstruction Tumor - Wilm's Tumor	Aqueductal Stenosis	Chiari Malformation	Benign Enlargement Of Subarachnoid Spaces	Choroid Plexus Tumor	Congenital Tumor	STORCH Infection	Dandy Walker Syndrome	Vein Of Galen Malformation	Traumatic Brain Injury	Inborn Error Of Metabolism	Glutaric Aciduria Type 1	MSUD	Maple Syrup Urine Disease	Congenital Disorders Of Glycosylation	Urea Cycle Disorders	Organic Acidemias	Peroxisomal Biogenesis Disorders	Leigh Syndrome	Zellweger Syndrome	Gastroenteritis	Hydrocephalus	Gastroesophageal reflux	Food allergy, FPIES	Milk protein allergy	Eosinophilic gastroenteritis	Viral gastroenteritis	Pyloric stenosis	Urinary tract infection	Toxic ingestion	Malrotation, volvulus
SEARCH	nejmcpc2211366.pdf	Case 1-2023: A 49-Year-Old Man with Hypokalemia and Paranoia	Cushing’s syndrome due to ectopic secretion of adrenocorticotropic hormone from small-cell lung cancer.	Hospital	Reaction To IV Medication	Paraneoplastic Syndrome -> Autoimmune Encephalitis	Brain Metastasis	Hyperaldosteronism	Loop Diuretic Use	Cushing Syndrome					Cushing Syndrome	Exogenous Steroid Use	Hyperaldosteronism	ACTH Secreting Brain Tumor							Cushing's Syndrome	Primary Hyperaldosteronism	Liddle Syndrome	Bartter Syndrome	Gitelman Syndrome	Magnesium Deficiency	Hypokalemic Periodic Paralysis	Thyrotoxic Periodic Paralysis	Hyperkalemic Periodic Paralysis	Andersen-Tawil Syndrome	Cushing’s syndrome due to ectopic secretion of adrenocorticotropic hormone from small-cell lung cancer.	Hypertensive encephalopathy	Brain metastasis	Meningitis	Hepatic encephalopathy	Hyperaldosteronism	Psychiatric disease	Hypokalemic encephalopathy
SEARCH	nejmcpc2211511.pdf	Case 14-2023: A 31-Year-Old Man with Redness of the Right Eye	Mpox conjunctivitis.	Medicine	Ophthalmic Syphilis	Mpox With Orbital Involvement	Vasculitis	Uveitis	Keratitis						Ocular Mpox	Ocular Syphilis	Viral Keratitis	HIV	Scleritis	Uveitis					Monkeypox Conjunctivitis	Acute Hemorrhagic Conjunctivitis (AHC)	Epidemic Keratoconjunctivitis (EKC)	Herpes Simplex Virus (HSV) Conjunctivitis	Adenovirus Conjunctivitis	Chlamydial Conjunctivitis	Gonococcal Conjunctivitis	Reiter's Syndrome	Syphilitic Conjunctivitis	Toxic Conjunctivitis (e.g., Due	Mpox conjunctivitis	Bacterial conjunctivitis	Herpes simplex virus conjunctivitis	Enterovirus conjunctivitis	Allergic conjunctivitis	Gonorrheal conjunctivitis	Chlamydial conjunctivitis	Syphilis	Toxic conjunctivitis
SEARCH	nejmcpc2103461.pdf	Case 23-2021: A 41-Year-Old Woman with Bloody Stools and Thrombocytopenia	Cytomegalovirus-induced immune thrombocy- topenia.	Radiology	ITP	TTP	IBD	Infection	Graft Versus Host Disease	Vasculitis	Mesenteric Ischemia				Graft Vs Host Disease	IBD	Ischemic Colitis	Angiodysplasia	Colon Cancer	Colitis	ITP	DIC	Infection	HIT	Post-transplant Lymphoproliferative Disorder (PTLD)	BK Virus Nephropathy	Adenovirus Infection	Cytomegalovirus (CMV) Infection	Drug-induced Thrombocytopenia	Hemolytic Uremic Syndrome (HUS)	Thrombotic Thrombocytopenic Purpura (TTP)	Invasive Fungal Infection	Disseminated Intravascular Coagulation (DIC)	Allograft Rejection	Primary cytomegalovirus infection associated with proctocolitis	Ischemic colitis	Inflammatory bowel disease	Colon cancer	C. difficile	Shigella	Campylobacter	Chlamydia trachomatis	Neisseria gonorrhoeae	Immunosuppression with Belatacept
SEARCH	nejmcpc1616395.pdf	Case 12-2017: A 34-Year-Old Man with Nephropathy	Collapsing variant of focal segmental glomeru-	Medicine	IgG4 Disease	Malignancy	SLE	Sarcoid	Kidney Disease	Autoimmune Disorder					IgG4 Related Disease	Minimal Change Disease	FSG	Malignancy	Infection	Sarcoid	Castleman Disease	Granulomatosis With Polyangiitis	Vasculitis	SLE	HIVAN (HIV-associated Nephropathy)	FSGS (focal Segmental Glomerulosclerosis)	MPGN (membranoproliferative Glomerulonephritis)	IgA Nephropathy (Berger's Disease)	Membranous Nephropathy	Post-infectious Glomerulonephritis	Lupus Nephritis	ANCA-associated Vasculitis	Goodpasture Syndrome	Henoch-Schönlein Purpura Nephritis	Collapsing variant of focal segmental glomerulosclerosis	Minimal change disease	Membranous nephropathy	Acute tubular necrosis	Amyloidosis	Acute interstitial nephritis	SLE nephropathy	Bilateral renal vein thrombosis	Cancer (multiple myleoma)	Virus induced nephropathy
SEARCH	nejmcpc2107350.pdf	Case 28-2021: A 37-Year-Old Woman with Covid-19 and Suicidal Ideation history.	Fear associated with coronavirus disease 2019 (Covid-19), causing suicidal ideation.	Psychiatry	Covid Delirium	Psychosis	Depression	Anxiety	Covid Assoc Suicidal Ideation						Covid Assoc Suicidal Ideation	Delirium	Psychosis	Depression	Anxiety	Covid Assoc Psychiatric Illness	Acute Stress Disorder	Insomnia			COVID-19	Major Depressive Disorder, Single Episode, Severe	Other Specified Depressive Disorder	Adjustment Disorder With Depressed Mood	Anxiety Disorder, Unspecified	Post-Traumatic Stress Disorder	Delirium	Suicidal Ideation	Somatic Symptom Disorder	Psychosis	Acute Stress Disorder	Panic Disorder	Depression	PTSD	Adjustment d/o
SEARCH	nejmcpc1310003.pdf	Case 27-2015: A 78-Year-Old Man with Hypercalcemia and Renal Failure	Sarcoidosis.	Medicine	Sarcoidosis	Multiple Myeloma	Tuberculosis	Wegner's Granulomatosis	Metastatic Cancer	Histoplasmosis	Chronic Granulomatous Disease				Tuberculosis	Sarcoidosis	Histoplasmosis	Granulomatosis With Polyangitis (Wegner's)	Metastatic Cancer	Systemic Lupus	Medication Related Such As Aspirin	Toxoplasmosis	Crohn's Disease	Tubulointerstitial Nephritis With Uveitis	Granulomatous Interstitial Nephritis With A Neoplastic Cause (most Likely Lymphoma)	Granulomatous Interstitial Nephritis With An Infectious Cause (most Likely TB)	Sarcoidosis	Hypercalcemia Of Malignancy	Myeloma	Lymphoma	Metastatic Cancer	Chronic Kidney Disease	Renal Failure	Tubulitis	Granulomatous disease secondary to sarcoidosis	Granulomatous disease secondary to tuberculosis	IgM myeloma	Cancer	Hyperthyroidism	Drug induced suppressed PTH production	Familial hypocalciuric hypercalcemia	Tertiary hyperparathyroidism	Primary hyperparathyroidism
[truncated: 123 more rows]
